# Supplementary material for: Phenotypic plasticity, QTL mapping and genomic characterization of bud set in black poplar
Source: BMC Plant Biol. 2012 Apr 3;12:47. doi: 10.1186/1471-2229-12-47 (PMC3378457; doi:10.1186/1471-2229-12-47)
Supplement: Additional file 5 — Table S3. (Microsoft Excel file) List of candidate genes (CGs) from bibliography sources. [file 1471-2229-12-47-S5.XLS]

## Sheet: CGs within QTL Intervals
v2.2 gene ID	predicted Populus gene (or genome locus)	Chromosome	Start	Stop	Description	Phytozome ATG	AgriGO
Chromosome 1
POPTR_0001s06910	eugene3.00010231	scaffold_1	5281223	5285982	unknown protein	AT5G06980.1	GO:0005575;GO:0003674;GO:0008150;
POPTR_0001s08410	gw1.I.9239.1	scaffold_1	6417725	6419472	LDOX (LEUCOANTHOCYANIDIN DIOXYGENASE); leucocyanidin oxygenase	AT4G22880.1	GO:0016491;
Chromosome 4
POPTR_0004s09910	gw1.IV.3246.1	scaffold_4	8433533	8435079	RBCS1A (RIBULOSE BISPHOSPHATE CARBOXYLASE SMALL CHAIN 1A); copper ion binding / ribulose-bisphosphate carboxylase	AT1G67090.1	GO:0015977;GO:0016984;
POPTR_0004s10630	estExt_Genewise1_v1.C_LG_IV4161	scaffold_4	9157408	9159335	CYP82G1; electron carrier/ heme binding / iron ion binding / monooxygenase/ oxygen binding	AT3G25180.1	GO:0004497;GO:0020037;GO:0009055;
POPTR_0004s10800	estExt_fgenesh4_pm.C_LG_IV0339	scaffold_4	9356487	9358640	COL2 (constans-like 2); transcription factor/ zinc ion binding	AT3G02380.1	GO:0008270;GO:0005622;
POPTR_0004s11300	eugene3.01650006	scaffold_4	9900948	9902935	pollen Ole e 1 allergen and extensin family protein	AT5G15780.1	GO:0005575;GO:0003674;GO:0008150;
POPTR_0004s12380	estExt_fgenesh4_pg.C_LG_IV1139	scaffold_4	11483034	11486228	EDL2 (EID1-like 2)	AT5G39360.1	GO:0005575;GO:0003674;GO:0008150;
POPTR_0004s14680	estExt_fgenesh4_pg.C_1350039	scaffold_4	15297692	15300388	similar to Flavonol synthase 1 (EC 1.14.11.-) (FLS 1).; [ co-ortholog (1of5) of At5g43935, At5g63590, At5g63600, At5g08640, At5g63580, At5g63595, ]	At5g08640	-
POPTR_0004s14810	estExt_fgenesh4_pm.C_1300024	scaffold_4	15442886	15445837	NIR1 (NITRITE REDUCTASE 1); ferredoxin-nitrate reductase/ nitrite reductase (NO-forming)	AT2G15620.1	GO:0051536;GO:0009055;GO:0020037;GO:0055114;GO:0016491;
POPTR_0004s15020	eugene3.01300051	scaffold_4	15690338	15691928	hydrolase	AT1G19190.1	GO:0016787;GO:0008152;
Chromosome 10
POPTR_0010s03960	eugene3.02130017	scaffold_10	4714522	4715611	ERD9 (EARLY-RESPONSIVE TO DEHYDRATION 9); glutathione transferase	AT1G10370.1	GO:0005575;GO:0003674;GO:0008150;
POPTR_0010s05090	gw1.X.5370.1	scaffold_10	6499218	6503270	unknown protein	AT1G10600.1	GO:0005575;GO:0003674;GO:0008150;
Chromosome 13
POPTR_0013s00220	estExt_Genewise1_v1.C_LG_XIII0395	scaffold_13	18521	24460	PHYA (PHYTOCHROME A); G-protein coupled photoreceptor/ protein histidine kinase/ red or far-red light photoreceptor/ signal transducer	AT1G09570.1	GO:0008020;GO:0000155;GO:0016020;GO:0007600;GO:0018298;GO:0006355;GO:0004872;GO:0005524;GO:0007165;
POPTR_0013s00340	eugene3.00130015	scaffold_13	108018	109260	RCI2A (RARE-COLD-INDUCIBLE 2A)	AT3G05880.1	GO:0016021;
POPTR_0013s00760	estExt_fgenesh4_pm.C_LG_XIII0026	scaffold_13	391493	394198	CRB (CHLOROPLAST RNA BINDING); binding / catalytic/ coenzyme binding	AT1G09340.1	GO:0003824;GO:0044237;GO:0050662;
POPTR_0013s01530	grail3.0016013002	scaffold_13	865472	868196	pseudouridine synthase and archaeosine transglycosylase (PUA) domain-containing protein	AT1G09150.1	GO:0003723;
POPTR_0013s01640	estExt_fgenesh4_pg.C_LG_XIII0070	scaffold_13	927595	930622	dormancy/auxin associated family protein	AT1G56220.1	GO:0005575;GO:0003674;GO:0008150;
POPTR_0013s01760	gw1.XIII.847.1	scaffold_13	1000751	1005427	unknown protein	AT5G27730.1	GO:0005575;GO:0003674;GO:0008150;
POPTR_0013s02350	grail3.0016020101	scaffold_13	1406548	1408625	ATN (TANGLED)	AT3G05330.1	GO:0005575;GO:0003674;GO:0008150;
POPTR_0013s02750	eugene3.00130250	scaffold_13	1650478	1654078	unknown protein	AT5G27390.1	GO:0005575;GO:0003674;GO:0008150;
POPTR_0013s02800	gw1.XIII.1122.1	scaffold_13	1688118	1690171	CYP93D1; electron carrier/ heme binding / iron ion binding / monooxygenase/ oxygen binding	AT5G06900.1	GO:0004497;GO:0020037;GO:0009055;
POPTR_0013s02980	estExt_fgenesh4_pm.C_LG_XIII0124	scaffold_13	1803022	1805767	GID1C (GA INSENSITIVE DWARF1C); hydrolase	AT5G27320.1	GO:0016787;GO:0008152;
POPTR_0013s03450	eugene3.00130370	scaffold_13	2138924	2141176	SYP52 (SYNTAXIN OF PLANTS 52); SNAP receptor	AT1G79590.1	GO:0005575;GO:0003674;GO:0008150;
POPTR_0013s03860	estExt_fgenesh4_pg.C_LG_XIII0196	scaffold_13	2516685	2518478	ATAUX2-11 (AUXIN INDUCIBLE 2-11); DNA binding / transcription factor	AT5G43700.1	GO:0005634;GO:0045449;
POPTR_0013s03890	estExt_fgenesh4_pg.C_LG_XIII0199	scaffold_13	2550944	2552134	PR4 (PATHOGENESIS-RELATED 4); chitin binding	AT3G04720.1	GO:0050832;GO:0008061;GO:0042742;
POPTR_0013s03900	eugene3.00130410	scaffold_13	2555242	2556417	PR4 (PATHOGENESIS-RELATED 4); chitin binding	AT3G04720.1	GO:0050832;GO:0008061;GO:0042742;
POPTR_0013s04790	eugene3.00130500	scaffold_13	3303178	3306355	GDSL-motif lipase/hydrolase family protein	AT5G33370.1	GO:0006629;GO:0016788;
POPTR_0013s05010	eugene3.00130523	scaffold_13	3539300	3540904	SYP111 (SYNTAXIN OF PLANTS 111); SNAP receptor	AT1G08560.1	GO:0016020;
POPTR_0013s05080	eugene3.00130531	scaffold_13	3595079	3597093	anac047 (Arabidopsis NAC domain containing protein 47); transcription factor	AT3G04070.1	GO:0045449;GO:0003677;
POPTR_0013s05340	eugene3.00130559	scaffold_13	3819586	3823165	TUA5; structural constituent of cytoskeleton	AT5G19780.1	GO:0043234;GO:0051258;GO:0003924;GO:0005525;
POPTR_0013s05400	eugene3.00130565	scaffold_13	3856552	3856824	AGP14 (ARABINOGALACTAN PROTEIN 14)	AT5G56540.1	GO:0005575;GO:0003674;GO:0008150;
POPTR_0013s05890	eugene3.00130613	scaffold_13	4272788	4274609	-	-	GO:0006950;GO:0009415;
POPTR_0013s06200	gw1.XIII.2195.1	scaffold_13	4595001	4596915	CAX7 (calcium exchanger 7); calcium:sodium antiporter/ cation:cation antiporter	AT5G17860.1	GO:0016021;
POPTR_0013s06280	estExt_fgenesh4_pg.C_LG_XIII0304	scaffold_13	4697686	4699083	-	-	GO:0005575;GO:0003674;GO:0008150;
POPTR_0013s06710	fgenesh4_pm.C_LG_XIII000297	scaffold_13	5419320	5423042	ribosomal protein L3 family protein contains Pfam profile PF00297: ribosomal protein L3	At2g43030	-
POPTR_0013s07050	estExt_fgenesh4_pg.C_LG_XIII0337	scaffold_13	5754695	5757296	TT7 (TRANSPARENT TESTA 7); flavonoid 3'-monooxygenase/ oxygen binding	AT5G07990.1	GO:0004497;GO:0020037;GO:0009055;
POPTR_0013s07360	fgenesh4_pg.C_LG_XIII000359	scaffold_13	6145674	6148691	integral membrane transporter family protein	AT1G64890.1	GO:0005575;GO:0003674;GO:0008150;
POPTR_0013s07800	eugene3.00870003	scaffold_13	6634581	6636348	phosphorylase family protein	AT4G24340.1	GO:0003824;GO:0009116;
POPTR_0013s07980	eugene3.00870013	scaffold_13	6896803	6900232	unknown protein	AT3G03130.1	GO:0005575;GO:0003674;GO:0008150;
POPTR_0013s09480	eugene3.00131045	scaffold_13	9254386	9255728	unknown protein	AT5G05220.1	GO:0005575;GO:0003674;GO:0008150;
POPTR_0013s10210	estExt_fgenesh4_pm.C_410065	scaffold_13	10225386	10227605	GDSL-motif lipase/hydrolase family protein	AT1G71691.2	GO:0006629;GO:0016788;
POPTR_0013s10350	estExt_Genewise1_v1.C_410611	scaffold_13	10469874	10471829	phosphorylase family protein	AT4G24340.1	GO:0003824;GO:0009116;
POPTR_0013s11330	gw1.41.334.1	scaffold_13	11983202	11984145	AtHB33 (ARABIDOPSIS THALIANA HOMEOBOX PROTEIN 33); DNA binding / transcription factor	AT1G75240.1	GO:0005575;GO:0003674;GO:0008150;
Chromosome 16
POPTR_0016s00260	estExt_Genewise1_v1.C_1370108	scaffold_16	29084	31486	chloroplast nucleoid DNA-binding protein, putative	AT5G10770.1	GO:0005575;GO:0003674;GO:0008150;
POPTR_0016s10540	estExt_fgenesh4_pm.C_LG_XVI0359	scaffold_16	8844981	8847267	Similar to phytochrome A specific signal transduction component (PAT3); similar to far-red elongated hypocotyl protein 1 (FHY1)	AT2G37678	GO:0005575;GO:0003674;GO:0008150;
POPTR_0016s01110	eugene3.00160044	scaffold_16	454927	456899	SCL13 (Scarecrow-like 13); transcription factor	AT4G17230	GO:0005575;GO:0003674;GO:0008150;
POPTR_0016s00840	estExt_fgenesh4_pg.C_LG_XVI0018	scaffold_16	314247	317386	metal ion binding	AT5G50740.1
POPTR_0016s01450	estExt_fgenesh4_pg.C_LG_XVI0075	scaffold_16	655509	657078	-	-	GO:0005575;GO:0003674;GO:0008150;
POPTR_0016s02760	estExt_fgenesh4_pm.C_LG_XVI0067	scaffold_16	1368620	1370163	PSRP5 (PLASTID-SPECIFIC 50S RIBOSOMAL PROTEIN 5)	AT3G56910.1	GO:0005575;GO:0003674;GO:0008150;
POPTR_0016s03070	grail3.0101010901	scaffold_16	1538930	1541082	cysteine protease inhibitor, putative / cystatin, putative similar to cysteine proteinase inhibitor [Glycine max] GI:1944342; contains Pfam profile PF00031: Cystatin domain	At5g05110	-
POPTR_0016s03230	eugene3.00160262	scaffold_16	1648679	1653270	nucleic acid binding	AT3G56680.1	GO:0005575;GO:0003674;GO:0008150;
POPTR_0016s03450	estExt_Genewise1_v1.C_LG_XVI1213	scaffold_16	1819298	1823014	PIN1 (PIN-FORMED 1); transporter	AT1G73590.1	GO:0016021;
POPTR_0016s03600	estExt_fgenesh4_pg.C_LG_XVI0273	scaffold_16	1947472	1949469	SIB1 (SIGMA FACTOR BINDING PROTEIN 1); binding / protein binding	AT3G56710.1	GO:0005575;GO:0003674;GO:0008150;
POPTR_0016s04600	eugene3.00160402	scaffold_16	2703929	2709057	MOD1 (MOSAIC DEATH 1); enoyl-[acyl-carrier-protein] reductase (NADH)/ enoyl-[acyl-carrier-protein] reductase/ oxidoreductase	AT2G05990.1	GO:0005575;GO:0003674;GO:0008150;
POPTR_0016s04670	grail3.0004009401	scaffold_16	2785332	2786595	late embryogenesis abundant group 1 domain-containing protein / LEA group 1 domain-containing protein	AT5G06760.1	GO:0009790;
POPTR_0016s05070	eugene3.00160434	scaffold_16	3070224	3073091	UVI4 (UV-B-INSENSITIVE 4)	AT2G42260.1	GO:0005575;GO:0003674;GO:0008150;
POPTR_0016s05570	fgenesh4_pm.C_LG_XVI000175	scaffold_16	3501336	3504837	leucine-rich repeat transmembrane protein kinase, putative	AT2G41820.1	GO:0006468;GO:0005524;GO:0005515;GO:0004672;
POPTR_0016s06100	gw1.XVI.1936.1	scaffold_16	4057349	4058162	disease resistance-responsive protein-related / dirigent protein-related	AT1G58170.1	GO:0005575;GO:0003674;GO:0008150;
POPTR_0016s06230	grail3.0004021203	scaffold_16	4171482	4175352	unknown protein	AT5G06610.1	GO:0005575;GO:0003674;GO:0008150;
POPTR_0016s06570	estExt_fgenesh4_pg.C_LG_XVI0526	scaffold_16	4403381	4408694	unknown protein	AT3G54750.1	GO:0005575;GO:0003674;GO:0008150;
POPTR_0016s07150	gw1.XVI.2248.1	scaffold_16	4990258	4992673	DNA-directed DNA polymerase/ damaged DNA binding	AT4G31400.1	GO:0005575;GO:0003674;GO:0008150;
POPTR_0016s07220	estExt_fgenesh4_pm.C_LG_XVI0242	scaffold_16	5024956	5026529	NHL1	AT3G11660.1	GO:0009269;
POPTR_0016s07280	eugene3.00160660	scaffold_16	5173352	5176430	2-Cys Prx B (2-Cysteine peroxiredoxin B); antioxidant/ peroxiredoxin	AT5G06290.1	GO:0016209;GO:0016491;
POPTR_0016s07910	grail3.0004034803	scaffold_16	5735706	5739635	similar to mannitol dehydrogenase; putative; similar to ELI3-2 (SP|Q02972|; similar to sinapyl alcohol dehydrogenase (Populus tremuloides) (gi:14279694); [ ortholog of At4g37970,]	At4g37970	-
POPTR_0016s09010	eugene3.00160813	scaffold_16	6839380	6840550	FLA11	AT5G03170.1	GO:0005575;GO:0003674;GO:0008150;
Chromosome 17
POPTR_0017s11420	estExt_fgenesh4_pg.C_LG_XVII0326	scaffold_17	11183035	11185537	band 7 family protein	AT5G62740.1	GO:0005575;GO:0003674;GO:0008150;
POPTR_0017s11740	estExt_Genewise1_v1.C_LG_XVII1003	scaffold_17	11502700	11504726	TUA6; structural constituent of cytoskeleton	AT4G14960.2	GO:0043234;GO:0051258;GO:0003924;GO:0005525;
POPTR_0017s11900	estExt_Genewise1_v1.C_LG_XVII1072	scaffold_17	11865882	11867237	MIF2 (MINI ZINC FINGER 2); DNA binding	AT3G28917.1	GO:0005575;GO:0003674;GO:0008150;
POPTR_0017s12000	gw1.XVII.1112.1	scaffold_17	12147325	12149122	amino acid transporter family protein	AT5G15240.1	GO:0005575;GO:0003674;GO:0008150;
POPTR_0017s12460	gw1.XVII.1273.1	scaffold_17	12628060	12630361	plastocyanin-like domain-containing protein	AT5G15350.1	GO:0005507;GO:0009055;
POPTR_0017s12610	fgenesh4_pg.C_LG_XVII000454	scaffold_17	12813880	12817287	EDL2 (EID1-like 2)	AT5G39360.1	GO:0005575;GO:0003674;GO:0008150;
POPTR_0017s13130	eugene3.00170512	scaffold_17	13288377	13291073	FER (FERONIA); kinase/ protein kinase	AT3G51550.1	GO:0006468;GO:0004713;GO:0005524;
POPTR_0017s14210	gw1.123.112.1	scaffold_17	14351083	14355855	unknown protein	AT1G67170.1	GO:0005575;GO:0003674;GO:0008150;

## Sheet: 722 CGs Ruttink et al 2007
v2.2 gene ID	predicted Populus gene (or genome locus)	Chromosome	Start	Stop	Description	Phytozome ATG	AgriGO
Chromosome 1
POPTR_0001s00250	estExt_fgenesh4_pg.C_1270047	scaffold_1	112882	116932	SKU5; copper ion binding / oxidoreductase	AT4G12420.1	GO:0005507;GO:0055114;GO:0016491;
POPTR_0001s00590	estExt_fgenesh4_pg.C_1270080	scaffold_1	484931	491430	KUP11; potassium ion transmembrane transporter	AT2G35060.1	GO:0006813;GO:0016020;GO:0015079;
POPTR_0001s02290	estExt_fgenesh4_pg.C_290220	scaffold_1	1733282	1734898	binding	AT4G17940.1	GO:0005575;GO:0003674;GO:0008150;
POPTR_0001s03330	estExt_fgenesh4_pg.C_LG_I0140	scaffold_1	2719131	2724884	expressed protein	At2g24100	-
POPTR_0001s03520	estExt_fgenesh4_pg.C_2080017	scaffold_1	2825809	2826710	plastocyanin-like domain-containing protein	AT5G15350.1	GO:0005507;GO:0009055;
POPTR_0001s03620	estExt_fgenesh4_pg.C_2080026	scaffold_1	2880202	2882414	WRKY40; transcription factor	AT1G80840.1	GO:0003700;GO:0043565;GO:0045449;
POPTR_0001s05320	fgenesh4_pg.C_LG_I000375	scaffold_1	4090120	4097771	LOX2 (LIPOXYGENASE 2); lipoxygenase	AT3G45140.1	GO:0046872;GO:0016702;GO:0055114;
POPTR_0001s05470	fgenesh4_kg.C_LG_I000011	scaffold_1	4196460	4197211	histone H3	AT5G10400.1	GO:0003677;
POPTR_0001s06220	estExt_fgenesh4_pg.C_LG_I0283	scaffold_1	4801754	4804329	ANNAT4 (ANNEXIN ARABIDOPSIS 4); calcium ion binding / calcium-dependent phospholipid binding	AT2G38750.1	GO:0005544;GO:0005509;
POPTR_0001s06910	eugene3.00010231	scaffold_1	5281223	5285982	unknown protein	AT5G06980.1	GO:0005575;GO:0003674;GO:0008150;
POPTR_0001s08410	gw1.I.9239.1	scaffold_1	6417725	6419472	LDOX (LEUCOANTHOCYANIDIN DIOXYGENASE); leucocyanidin oxygenase	AT4G22880.1	GO:0016491;
POPTR_0001s08990	eugene3.00010940	scaffold_1	6877506	6879984	AT-HSFB2B; transcription factor/ transcription repressor	AT4G11660.1	GO:0003700;GO:0043565;GO:0005634;GO:0006355;
POPTR_0001s09270	estExt_Genewise1_v1.C_LG_I8960	scaffold_1	7087959	7090234	ATGPX6 (GLUTATHIONE PEROXIDASE 6); glutathione peroxidase	AT4G11600.1	GO:0055114;GO:0006979;GO:0004602;
POPTR_0001s09570	gw1.I.8918.1	scaffold_1	7280386	7281408	ATOSM34 (osmotin 34)	AT4G11650.1	GO:0005575;GO:0003674;GO:0008150;
POPTR_0001s09790	eugene3.00010865	scaffold_1	7532067	7534901	glycoside hydrolase family 28 protein / polygalacturonase (pectinase) family protein	AT4G23500.1	GO:0005975;GO:0004650;
POPTR_0001s10410	gw1.I.8656.1	scaffold_1	8088414	8090992	high mobility group (HMG1/2) family protein	AT4G11080.1	GO:0005634;GO:0003677;
POPTR_0001s10520	eugene3.00010790	scaffold_1	8160916	8162028	unknown protein	AT5G41860.1	GO:0005575;GO:0003674;GO:0008150;
POPTR_0001s10900	grail3.0008034201	scaffold_1	8462973	8467638	ARF9 (AUXIN RESPONSE FACTOR 9); transcription factor	AT4G23980.2	GO:0006355;GO:0005634;GO:0009725;GO:0003677;
POPTR_0001s11310	estExt_fgenesh4_pm.C_LG_I0274	scaffold_1	8752156	8754990	YSL1 (YELLOW STRIPE LIKE 1); oligopeptide transporter	AT4G24120.1	GO:0005575;GO:0003674;GO:0008150;
POPTR_0001s11330	grail3.0008029501	scaffold_1	8771457	8772280	unknown protein	AT4G24130.1	GO:0005575;GO:0003674;GO:0008150;
POPTR_0001s11350	estExt_Genewise1_v1.C_LG_I8346	scaffold_1	8796235	8799366	ATMGL (ARABIDOPSIS THALIANA METHIONINE GAMMA-LYASE); catalytic/ methionine gamma-lyase	AT1G64660.1	GO:0006520;GO:0030170;
POPTR_0001s11390	estExt_Genewise1_v1.C_LG_I8330	scaffold_1	8848711	8851239	glyoxal oxidase-related	AT1G14430.1	GO:0005575;GO:0003674;GO:0008150;
POPTR_0001s13550	eugene3.00010491	scaffold_1	10614703	10616491	unknown protein	AT1G27990.1	GO:0005575;GO:0003674;GO:0008150;
POPTR_0001s14240	eugene3.00010425	scaffold_1	11177074	11182374	pectate lyase family protein	AT4G13710.1	GO:0005575;GO:0003674;GO:0008150;
POPTR_0001s15300	eugene3.00290085	scaffold_1	12131968	12133552	lipase class 3 family protein	AT4G16820.1	GO:0004806;GO:0006629;
POPTR_0001s15400	estExt_Genewise1_v1.C_3990003	scaffold_1	12224379	12225678	ERF5 (ETHYLENE RESPONSIVE ELEMENT BINDING FACTOR 5); DNA binding / transcription activator/ transcription factor	AT5G47230.1	GO:0003700;GO:0006355;
POPTR_0001s15500	eugene3.00290071	scaffold_1	12330755	12338283	HOS1; ubiquitin-protein ligase	AT2G39810.1	GO:0005575;GO:0003674;GO:0008150;
POPTR_0001s17190	grail3.0084002101	scaffold_1	14041882	14043003	unknown protein	AT1G15400.1	GO:0005575;GO:0003674;GO:0008150;
POPTR_0001s17280	estExt_fgenesh4_pg.C_LG_I1070	scaffold_1	14100201	14101618	zinc finger (Ran-binding) family protein	AT3G15680.1	GO:0008270;GO:0005622;
POPTR_0001s18220	estExt_fgenesh4_pm.C_LG_I0526	scaffold_1	15301773	15302673	mitochondrial substrate carrier family protein contains Pfam profile: PF00153 mitochondrial carrier protein	At1g79900	-
POPTR_0001s19160	fgenesh4_pg.C_LG_I001468	scaffold_1	16583813	16585192	OXS3 (OXIDATIVE STRESS 3)	AT5G56550.1	GO:0005575;GO:0003674;GO:0008150;
POPTR_0001s19340	gw1.I.509.1	scaffold_1	16968451	16969338	unknown protein	AT1G52565.1	GO:0005575;GO:0003674;GO:0008150;
POPTR_0001s21430	gw1.I.26.1	scaffold_1	19890317	19895158	XYL4; hydrolase, hydrolyzing O-glycosyl compounds / xylan 1,4-beta-xylosidase	AT5G64570.1	GO:0005975;GO:0004553;
POPTR_0001s22680	gw1.I.700.1	scaffold_1	21564253	21568651	L-ascorbate oxidase/ copper ion binding / oxidoreductase	AT5G21105.1	GO:0005507;GO:0055114;GO:0016491;
POPTR_0001s22830	grail3.0149000101	scaffold_1	21742139	21743716	pathogenesis-related thaumatin family protein	AT1G75800.1	GO:0005575;GO:0003674;GO:0008150;
POPTR_0001s22930	estExt_fgenesh4_pg.C_6010001	scaffold_1	21946559	21947861	pathogenesis-related thaumatin family protein	AT1G20030.2	GO:0005575;GO:0003674;GO:0008150;
POPTR_0001s24610	estExt_fgenesh4_pm.C_LG_I0682	scaffold_1	23859506	23861346	epsin N-terminal homology (ENTH) domain-containing protein / clathrin assembly protein-related	AT3G46540.1	GO:0005575;GO:0003674;GO:0008150;
POPTR_0001s24670	estExt_Genewise1_v1.C_LG_I1289	scaffold_1	23920985	23923526	ATOEP16-1 (OUTER PLASTID ENVELOPE PROTEIN 16-1); P-P-bond-hydrolysis-driven protein transmembrane transporter/ protein transporter	AT2G28900.1	GO:0008565;GO:0015031;GO:0005743;
POPTR_0001s24710	estExt_fgenesh4_pg.C_LG_I1744	scaffold_1	23952588	23957028	TPI (TRIOSEPHOSPHATE ISOMERASE); triose-phosphate isomerase	AT3G55440.1	GO:0004807;GO:0008152;
POPTR_0001s24760	estExt_Genewise1_v1.C_LG_I1253	scaffold_1	24014873	24017296	ATEXPA4 (ARABIDOPSIS THALIANA EXPANSIN A4)	AT2G39700.1	GO:0005575;GO:0003674;GO:0008150;
POPTR_0001s24940	fgenesh4_pm.C_LG_I000672	scaffold_1	24201793	24205585	CYP707A2; (+)-abscisic acid 8'-hydroxylase/ oxygen binding	AT2G29090.1	GO:0004497;GO:0020037;GO:0009055;
POPTR_0001s25410	grail3.0068008502	scaffold_1	24535207	24537279	TUB2; GTP binding / GTPase/ structural molecule	AT5G62690.1	GO:0043234;GO:0051258;GO:0003924;GO:0005525;
POPTR_0001s25490	estExt_Genewise1_v1.C_LG_I1046	scaffold_1	24590929	24593018	proliferating cell nuclear antigen 2 (PCNA2) identical to SP|Q9ZW35 Proliferating cell nuclear antigen 2 (PCNA 2) {Arabidopsis thaliana}; nearly identical to SP|Q43124 Proliferating cell nuclear antigen (PCNA) {Brassica napus}; contains Pfam profiles PF00	At2g29570	-
POPTR_0001s25670	grail3.0068005901	scaffold_1	24726716	24727332	unknown protein	AT3G47070.1	GO:0005575;GO:0003674;GO:0008150;
POPTR_0001s27120	estExt_Genewise1_v1.C_LG_I1741	scaffold_1	26064738	26071438	TOPII (TOPOISOMERASE II); ATP binding / DNA binding / DNA topoisomerase (ATP-hydrolyzing)/ DNA topoisomerase/ DNA-dependent ATPase	AT3G23890.2	GO:0006265;GO:0005694;GO:0003918;GO:0005524;GO:0003677;
POPTR_0001s27300	eugene3.00011755	scaffold_1	26190920	26196546	NF-YA1 (NUCLEAR FACTOR Y, SUBUNIT A1); transcription factor	AT5G12840.2	GO:0003700;GO:0006355;GO:0005634;
POPTR_0001s27620	eugene3.00011778	scaffold_1	26498387	26499599	zinc finger (AN1-like) family protein	AT3G12630.1	GO:0008270;GO:0003677;
POPTR_0001s28850	estExt_fgenesh4_pm.C_LG_I0817	scaffold_1	27630023	27631848	CONSTANS-like protein-related	AT1G07050.1	GO:0005575;GO:0003674;GO:0008150;
POPTR_0001s29530	eugene3.07480004	scaffold_1	28179964	28180744	ATPRB1	AT2G14580.1	GO:0005575;GO:0003674;GO:0008150;
POPTR_0001s29560	gw1.I.4215.1	scaffold_1	28200171	28200887	PR1 (PATHOGENESIS-RELATED GENE 1)	AT2G14610.1	GO:0005575;GO:0003674;GO:0008150;
POPTR_0001s30370	estExt_Genewise1_v1.C_LG_I4040	scaffold_1	28858663	28861524	leucine-rich repeat family protein	AT3G43740.1	GO:0005515;
POPTR_0001s30500	eugene3.00012410	scaffold_1	28986850	28987892	gibberellin-regulated family protein	AT5G59845.1	GO:0005575;GO:0003674;GO:0008150;
POPTR_0001s31790	estExt_fgenesh4_pg.C_LG_I2498	scaffold_1	30161310	30162270	0	0	GO:0005575;GO:0003674;GO:0008150;
POPTR_0001s31850	estExt_fgenesh4_pg.C_LG_I2492	scaffold_1	30207768	30210081	EMB3010 (embryo defective 3010); structural constituent of ribosome	AT5G10360.1	GO:0003735;GO:0005840;GO:0006412;GO:0005622;
POPTR_0001s32730	estExt_fgenesh4_pg.C_LG_I2408	scaffold_1	31009431	31011338	GAE6 (UDP-D-GLUCURONATE 4-EPIMERASE 6); UDP-glucuronate 4-epimerase/ catalytic	AT3G23820.1	GO:0003824;GO:0044237;GO:0050662;
POPTR_0001s33550	eugene3.00012162	scaffold_1	31753651	31759231	short-chain dehydrogenase/reductase (SDR) family protein contains Pfam profiles: PF00106 short chain dehydrogenase, PF00678 short chain dehydrogenase/reductase C-terminus	At3g01980	-
POPTR_0001s33710	gw1.I.3103.1	scaffold_1	31891095	31892914	RPL27 (RIBOSOMAL PROTEIN LARGE SUBUNIT 27); structural constituent of ribosome	AT5G40950.1	GO:0003735;GO:0005840;GO:0006412;GO:0005622;
POPTR_0001s34410	gw1.204.41.1	scaffold_1	32560535	32562052	COR314-TM2	AT1G29390.1	GO:0005575;GO:0003674;GO:0008150;
POPTR_0001s34550	gw1.I.2303.1	scaffold_1	32739196	32741373	ATPUP10; purine transmembrane transporter	AT4G18210.1	GO:0016020;
POPTR_0001s34950	estExt_Genewise1_v1.C_LG_I2426	scaffold_1	33205142	33208765	CA1 (CARBONIC ANHYDRASE 1); carbonate dehydratase/ zinc ion binding	AT3G01500.2	GO:0015976;GO:0004089;GO:0008270;
POPTR_0001s35030	estExt_fgenesh4_pg.C_LG_I2123	scaffold_1	33294804	33299164	transporter, putative similar to trans-membrane nitrate transporter protein AtNRT2:1 [Arabidopsis thaliana] GI:3747058, high-affinity nitrate transporter ACH1 [Arabidopsis thaliana] GI:3608362; contains Pfam profile PF00083: Sugar (and other) transporter	At5g14570	-
POPTR_0001s35620	estExt_fgenesh4_pg.C_LG_I2179	scaffold_1	33956128	33958311	GDSL-motif lipase/hydrolase family protein	AT5G14450.1	GO:0006629;GO:0016788;
POPTR_0001s35960	estExt_fgenesh4_pg.C_LG_I2215	scaffold_1	34419248	34421329	pectate lyase family protein	AT3G27400.1	GO:0005575;GO:0003674;GO:0008150;
POPTR_0001s37580	estExt_fgenesh4_pg.C_LG_I2854	scaffold_1	36548795	36550268	0	0	GO:0005575;GO:0003674;GO:0008150;
POPTR_0001s37630	grail3.0032009701	scaffold_1	36593568	36594413	0	0	GO:0005575;GO:0003674;GO:0008150;
POPTR_0001s38710	estExt_fgenesh4_pg.C_LG_I2970	scaffold_1	37883110	37884953	unknown protein	AT1G78430.1	GO:0005575;GO:0003674;GO:0008150;
POPTR_0001s38840	grail3.0032017601	scaffold_1	38101785	38102533	0	0	GO:0005575;GO:0003674;GO:0008150;
POPTR_0001s39060	eugene3.00012789	scaffold_1	38289798	38292812	SRG1 (SENESCENCE-RELATED GENE 1); oxidoreductase, acting on diphenols and related substances as donors, oxygen as acceptor / oxidoreductase, acting on paired donors, with incorporation or reduction of molecular oxygen, 2-oxoglutarate as one donor, and inc	AT1G17020.1	GO:0016491;
POPTR_0001s40940	eugene3.01070035	scaffold_1	40497773	40499278	plastocyanin-like domain-containing protein	AT5G53870.1	GO:0005507;GO:0009055;
POPTR_0001s41300	eugene3.01070077	scaffold_1	40919328	40922415	cupin family protein	AT1G07750.1	GO:0045735;
POPTR_0001s41330	fgenesh4_pm.C_scaffold_107000027	scaffold_1	40945671	40947913	CBS domain-containing protein	AT4G27460.1	GO:0005575;GO:0003674;GO:0008150;
POPTR_0001s41340	eugene3.01070081	scaffold_1	40973557	40975232	unknown protein	AT4G27450.1	GO:0005575;GO:0003674;GO:0008150;
POPTR_0001s41460	fgenesh4_pg.C_scaffold_107000083	scaffold_1	41083163	41084674	RD26 (RESPONSIVE TO DESICCATION 26); transcription activator/ transcription factor	AT4G27410.2	GO:0045449;GO:0003677;
POPTR_0001s44090	estExt_Genewise1_v1.C_LG_XIII2678	scaffold_1	44552374	44555587	PAT1 (phytochrome a signal transduction 1); signal transducer/ transcription factor	AT5G48150.1	GO:0005575;GO:0003674;GO:0008150;
POPTR_0001s44220	grail3.0055010001	scaffold_1	44676925	44678935	ATCXXS1 (C-terminal cysteine residue is changed to a serine 1); protein disulfide isomerase	AT1G11530.1	GO:0005575;GO:0003674;GO:0008150;
POPTR_0001s45800	gw1.I.5672.1	scaffold_1	46311079	46312130	zinc finger (C3HC4-type RING finger) family protein	AT5G47610.1	GO:0005575;GO:0003674;GO:0008150;
POPTR_0001s46570	gw1.I.5916.1	scaffold_1	46939672	46942119	SEC14 cytosolic factor family protein / phosphoglyceride transfer family protein	AT1G30690.1	GO:0005575;GO:0003674;GO:0008150;
POPTR_0001s46660	fgenesh4_pg.C_scaffold_895000002	scaffold_1	47051912	47054129	FAD-binding domain-containing protein	AT1G30700.1	GO:0050660;GO:0016491;
POPTR_0001s46710	gw1.I.5987.1	scaffold_1	47120935	47122892	MEE23 (MATERNAL EFFECT EMBRYO ARREST 23); FAD binding / catalytic/ electron carrier/ oxidoreductase	AT2G34790.1	GO:0050660;GO:0016491;
POPTR_0001s46980	gw1.I.6084.1	scaffold_1	47311483	47317369	HEN1 (HUA ENHANCER 1); RNA methyltransferase	AT4G20910.1	GO:0003725;GO:0005622;
POPTR_0001s47470	grail3.0051017401	scaffold_1	47653003	47654737	unknown protein	AT5G56120.1	GO:0005575;GO:0003674;GO:0008150;
Chromosome 2
POPTR_0002s01140	estExt_fgenesh4_pm.C_LG_II0049	scaffold_2	609184	610097	unknown protein	AT5G42330.1	GO:0005575;GO:0003674;GO:0008150;
POPTR_0002s01610	estExt_fgenesh4_pm.C_LG_II0071	scaffold_2	860426	861718	Rho-GTPase-activating protein-related	AT4G35750.1	GO:0005575;GO:0003674;GO:0008150;
POPTR_0002s01960	eugene3.00020160	scaffold_2	1046899	1048322	peroxidase 64 (PER64) (P64) (PRXR4)	AT5G42180.1	GO:0055114;GO:0004601;GO:0020037;GO:0006979;
POPTR_0002s02240	eugene3.00020187	scaffold_2	1235902	1236757	DNAJ heat shock protein, putative	AT2G17880.1	GO:0031072;
POPTR_0002s02420	estExt_Genewise1_v1.C_LG_II1725	scaffold_2	1367715	1368867	GASA1 (GAST1 PROTEIN HOMOLOG 1)	AT1G75750.1	GO:0005575;GO:0003674;GO:0008150;
POPTR_0002s02520	estExt_fgenesh4_pg.C_LG_II0219	scaffold_2	1426340	1429003	chaperone protein dnaJ-related	AT1G75690.1	GO:0005575;GO:0003674;GO:0008150;
POPTR_0002s02550	estExt_fgenesh4_pm.C_LG_II0108	scaffold_2	1443626	1446988	AtGH9B5 (Arabidopsis thaliana Glycosyl Hydrolase 9B5); catalytic/ hydrolase, hydrolyzing O-glycosyl compounds	AT1G19940.1	GO:0005975;GO:0004553;
POPTR_0002s03500	estExt_Genewise1_v1.C_LG_II0799	scaffold_2	2174259	2176285	DFR (DIHYDROFLAVONOL 4-REDUCTASE); dihydrokaempferol 4-reductase	AT5G42800.1	GO:0003824;GO:0044237;GO:0050662;
POPTR_0002s03590	estExt_fgenesh4_pg.C_LG_II0318	scaffold_2	2226693	2227874	unknown protein	AT1G19530.1	GO:0005575;GO:0003674;GO:0008150;
POPTR_0002s03860	gw1.II.3406.1	scaffold_2	2416771	2418411	LSH6 (LIGHT SENSITIVE HYPOCOTYLS 6)	AT1G07090.1	GO:0005575;GO:0003674;GO:0008150;
POPTR_0002s04220	estExt_fgenesh4_pm.C_LG_II0193	scaffold_2	2636760	2645367	PARP2 (POLY(ADP-RIBOSE) POLYMERASE 2); DNA binding / NAD or NADH binding / NAD+ ADP-ribosyltransferase/ zinc ion binding	AT2G31320.1	GO:0006471;GO:0005634;GO:0005622;GO:0008270;GO:0003677;GO:0003950;
POPTR_0002s04520	estExt_fgenesh4_pm.C_LG_II0207	scaffold_2	2828347	2829310	PSBW (PHOTOSYSTEM II REACTION CENTER W)	AT2G30570.1	GO:0009523;GO:0009507;
POPTR_0002s05130	grail3.0003042401	scaffold_2	3328844	3330032	protease inhibitor/seed storage/lipid transfer protein (LTP) family protein	AT3G22600.1	GO:0005575;GO:0003674;GO:0008150;
POPTR_0002s05170	grail3.0003042902	scaffold_2	3349580	3352041	senescence-associated protein-related	AT3G22550.1	GO:0005575;GO:0003674;GO:0008150;
POPTR_0002s05730	gw1.II.3390.1	scaffold_2	3757595	3758501	0	0	GO:0005575;GO:0003674;GO:0008150;
POPTR_0002s05800	fgenesh4_pm.C_LG_II000274	scaffold_2	3802005	3806271	unknown protein	AT1G06660.1	GO:0005575;GO:0003674;GO:0008150;
POPTR_0002s05810	grail3.0003048501	scaffold_2	3807906	3810175	unknown protein	AT4G39235.1	GO:0005575;GO:0003674;GO:0008150;
POPTR_0002s06860	eugene3.00020632	scaffold_2	4611122	4611852	0	0	GO:0005575;GO:0003674;GO:0008150;
POPTR_0002s07000	gw1.II.1915.1	scaffold_2	4730858	4731903	nodulin, putative	AT3G43660.1	GO:0005575;GO:0003674;GO:0008150;
POPTR_0002s07290	estExt_fgenesh4_pg.C_LG_II0662	scaffold_2	4980219	4983849	ADH1 (ALCOHOL DEHYDROGENASE 1); alcohol dehydrogenase	AT1G77120.1	GO:0008270;GO:0055114;GO:0016491;
POPTR_0002s07630	gw1.II.1790.1	scaffold_2	5213700	5215876	unknown protein	AT1G44000.1	GO:0005575;GO:0003674;GO:0008150;
POPTR_0002s08150	grail3.0003068301	scaffold_2	5645165	5646959	ATAF1; transcription activator/ transcription factor	AT1G01720.1	GO:0045449;GO:0003677;
POPTR_0002s08530	grail3.0003072201	scaffold_2	5962851	5965495	LYM1 (LYSM DOMAIN GPI-ANCHORED PROTEIN 1 PRECURSOR)	AT1G21880.2	GO:0016998;
POPTR_0002s08920	eugene3.00020820	scaffold_2	6292736	6293572	polcalcin, putative / calcium-binding pollen allergen, putative	AT1G24620.1	GO:0005575;GO:0003674;GO:0008150;
POPTR_0002s08930	eugene3.00020821	scaffold_2	6310413	6314881	NIA1 (NITRATE REDUCTASE 1); nitrate reductase	AT1G77760.1	GO:0020037;GO:0016491;GO:0055114;GO:0030151;GO:0009055;
POPTR_0002s09470	gw1.II.1552.1	scaffold_2	6754375	6759077	unknown protein	AT1G78070.1	GO:0005575;GO:0003674;GO:0008150;
POPTR_0002s09880	eugene3.00020907	scaffold_2	7095278	7096713	EXO (EXORDIUM)	AT4G08950.1	GO:0005575;GO:0003674;GO:0008150;
POPTR_0002s10110	fgenesh4_pg.C_LG_II000936	scaffold_2	7273405	7283471	ISA3 (ISOAMYLASE 3); alpha-amylase/ isoamylase	AT4G09020.1	GO:0003824;GO:0005975;GO:0043169;GO:0004553;
POPTR_0002s10180	eugene3.00020933	scaffold_2	7305047	7307944	unknown protein	AT4G09060.1	GO:0005575;GO:0003674;GO:0008150;
POPTR_0002s10630	estExt_fgenesh4_pg.C_LG_II0970	scaffold_2	7725248	7729439	chromosome-associated kinesin, putative	AT5G60930.1	GO:0005575;GO:0003674;GO:0008150;
POPTR_0002s10700	gw1.II.1507.1	scaffold_2	7765696	7769237	LRR XI-23; ATP binding / kinase/ protein kinase/ protein serine/threonine kinase	AT1G09970.1	GO:0004713;GO:0006468;GO:0005524;GO:0005515;
POPTR_0002s11190	fgenesh4_pm.C_LG_II000517	scaffold_2	8267401	8268559	binding	AT5G65520.1	GO:0005575;GO:0003674;GO:0008150;
POPTR_0002s11220	eugene3.00021034	scaffold_2	8283878	8286824	unknown protein	AT4G30200.2	GO:0005575;GO:0003674;GO:0008150;
POPTR_0002s12170	grail3.0033008001	scaffold_2	9018074	9019750	VEP1 (VEIN PATTERNING 1); binding / catalytic	AT4G24220.1	GO:0005575;GO:0003674;GO:0008150;
POPTR_0002s12300	eugene3.10470001	scaffold_2	9139649	9141751	CYP81D3; electron carrier/ heme binding / iron ion binding / monooxygenase/ oxygen binding	AT4G37340.1	GO:0004497;GO:0020037;GO:0009055;
POPTR_0002s12430	estExt_fgenesh4_pg.C_LG_II1111	scaffold_2	9221044	9221782	0	0	GO:0005575;GO:0003674;GO:0008150;
POPTR_0002s12750	estExt_fgenesh4_pg.C_LG_II1139	scaffold_2	9493094	9496201	unknown protein	AT5G42900.1	GO:0005575;GO:0003674;GO:0008150;
POPTR_0002s13070	estExt_Genewise1_v1.C_LG_II2154	scaffold_2	9725089	9728444	ADR1-L1 (ADR1-like 1); ATP binding / protein binding	AT4G33300.1	GO:0006915;GO:0005515;GO:0005524;
POPTR_0002s14440	estExt_fgenesh4_pg.C_LG_II1297	scaffold_2	10713393	10714627	CYCP3;2 (cyclin p3;2); cyclin-dependent protein kinase	AT3G60550.1	GO:0005575;GO:0003674;GO:0008150;
POPTR_0002s14760	estExt_fgenesh4_pg.C_LG_II1325	scaffold_2	10953795	10954746	40S ribosomal protein S20 (RPS20B)	AT3G47370.1	GO:0003735;GO:0005840;GO:0006412;GO:0005622;
POPTR_0002s16220	grail3.0039007102	scaffold_2	12124247	12127727	CYSC1 (CYSTEINE SYNTHASE C1); L-3-cyanoalanine synthase/ cysteine synthase	AT3G61440.1	GO:0003824;GO:0030170;GO:0008152;
POPTR_0002s16390	grail3.0039009101	scaffold_2	12262956	12266315	similar to polygalacturonase-like protein. [ORG:Fragaria x ananassa]; [ ortholog of AAP33475,At3g61490,]	At3g61490	-
POPTR_0002s16650	estExt_fgenesh4_pg.C_LG_II1501	scaffold_2	12456751	12457867	late embryogenesis abundant protein, putative / LEA protein, putative	AT2G46140.1	GO:0009269;
POPTR_0002s19010	estExt_Genewise1_v1.C_LG_II0002	scaffold_2	14921391	14922596	LHB1B1; chlorophyll binding	AT2G34430.1	GO:0016020;GO:0009765;
POPTR_0002s19780	estExt_fgenesh4_pg.C_LG_II1800	scaffold_2	15702513	15703718	universal stress protein (USP) family protein	AT3G62550.1	GO:0006950;
POPTR_0002s19960	estExt_Genewise1_v1.C_LG_II3255	scaffold_2	15887046	15892933	emb1027 (embryo defective 1027); ATP binding / aminoacyl-tRNA ligase/ arginine-tRNA ligase/ nucleotide binding	AT4G26300.1	GO:0005737;GO:0004814;GO:0006420;GO:0000166;GO:0006412;GO:0005524;
POPTR_0002s20760	estExt_fgenesh4_pg.C_12070001	scaffold_2	16858075	16858971	benzodiazepine receptor-related	AT2G47770.1	GO:0016021;
POPTR_0002s20810	estExt_fgenesh4_kg.C_LG_XIV0045	scaffold_2	17021504	17022477	0	0	GO:0005575;GO:0003674;GO:0008150;
POPTR_0002s21700	eugene3.00002053	scaffold_2	18253421	18255992	glycosyl hydrolase family 17 protein	AT2G05790.1	GO:0005975;GO:0004553;
POPTR_0002s22040	grail3.0034007101	scaffold_2	18726897	18728161	0	0	GO:0005575;GO:0003674;GO:0008150;
POPTR_0002s22090	estExt_fgenesh4_pm.C_LG_II0967	scaffold_2	18791331	18793681	auxin-responsive protein, putative	AT5G47530.1	GO:0005575;GO:0003674;GO:0008150;
POPTR_0002s22840	eugene3.00001948	scaffold_2	19844239	19846681	GID1B (GA INSENSITIVE DWARF1B); hydrolase	AT3G63010.1	GO:0016787;GO:0008152;
POPTR_0002s23510	gw1.II.2815.1	scaffold_2	21035172	21037810	aldo/keto reductase family protein	AT1G60690.1	GO:0055114;GO:0016491;
POPTR_0002s23530	gw1.II.421.1	scaffold_2	21072157	21074745	ATB2; oxidoreductase	AT1G60710.1	GO:0055114;GO:0016491;
POPTR_0002s23690	grail3.0021016001	scaffold_2	21230931	21231589	cysteine proteinase inhibitor-related	AT2G31980.1	GO:0004869;
POPTR_0002s24780	grail3.0021026801	scaffold_2	22047036	22048382	unknown protein	AT3G25130.1	GO:0005575;GO:0003674;GO:0008150;
POPTR_0002s25350	estExt_fgenesh4_pg.C_LG_II2501	scaffold_2	22447102	22447777	0	0	GO:0005575;GO:0003674;GO:0008150;
POPTR_0002s25470	estExt_fgenesh4_pm.C_LG_II1167	scaffold_2	22538656	22541547	GDSL-motif lipase/hydrolase family protein	AT4G28780.1	GO:0006629;GO:0016788;
POPTR_0002s26020	eugene3.00002638	scaffold_2	23014380	23019008	kinase	AT4G08850.1	GO:0005515;
Chromosome 3
POPTR_0003s02970	estExt_fgenesh4_pg.C_440075	scaffold_3	3194258	3197944	RNA-binding protein, putative	AT3G13700.2	GO:0003676;
POPTR_0003s04930	grail3.0037015101	scaffold_3	6025673	6027262	DELTA-TIP; ammonia transporter/ methylammonium transmembrane transporter/ water channel	AT3G16240.1	GO:0005215;GO:0016020;GO:0006810;
POPTR_0003s05160	estExt_fgenesh4_pm.C_LG_III0116	scaffold_3	6362836	6363934	ROPGEF11 (RHO GUANYL-NUCLEOTIDE EXCHANGE FACTOR 11); Rho guanyl-nucleotide exchange factor	AT1G52240.2	GO:0007017;GO:0005875;GO:0003777;
POPTR_0003s05170	estExt_fgenesh4_pm.C_LG_III0115	scaffold_3	6376767	6379602	unknown protein	AT1G45688.1	GO:0009269;
POPTR_0003s06090	gw1.III.803.1	scaffold_3	7497807	7499961	lactoylglutathione lyase family protein / glyoxalase I family protein	AT1G80160.1	GO:0005575;GO:0003674;GO:0008150;
POPTR_0003s06370	gw1.III.2590.1	scaffold_3	7861820	7862559	GER1 (GERMIN-LIKE PROTEIN 1); oxalate oxidase	AT1G72610.1	GO:0045735;
POPTR_0003s06720	estExt_fgenesh4_pm.C_LG_III0134	scaffold_3	8266830	8270447	(S)-2-hydroxy-acid oxidase, peroxisomal, putative / glycolate oxidase, putative / short chain alpha-hydroxy acid oxidase, putative	AT3G14130.1	GO:0016491;
POPTR_0003s07460	gw1.III.2269.1	scaffold_3	9015502	9018165	pectinesterase family protein	AT5G47500.1	GO:0042545;GO:0005618;GO:0030599;
POPTR_0003s08140	fgenesh4_pg.C_scaffold_118000101	scaffold_3	9563110	9564782	ATEXLB1 (ARABIDOPSIS THALIANA EXPANSIN-LIKE B1)	AT4G17030.1	GO:0005575;GO:0003674;GO:0008150;
POPTR_0003s09670	estExt_fgenesh4_kg.C_LG_III0027	scaffold_3	10935645	10938119	vacuolar sorting signal binding	AT1G68310.1	GO:0005575;GO:0003674;GO:0008150;
POPTR_0003s10790	fgenesh4_pg.C_LG_III000862	scaffold_3	11675824	11683944	SMC2 (STRUCTURAL MAINTENANCE OF CHROMOSOMES 2); transporter	AT5G62410.1	GO:0016020;GO:0005694;GO:0005515;GO:0005524;GO:0051276;
POPTR_0003s11080	eugene3.00030833	scaffold_3	11940308	11944400	NRT1.1; nitrate transmembrane transporter/ transporter	AT1G12110.1	GO:0006857;GO:0005215;GO:0016020;
POPTR_0003s11210	estExt_fgenesh4_pg.C_LG_III0902	scaffold_3	12057217	12062486	ATBETAFRUCT4; beta-fructofuranosidase/ hydrolase, hydrolyzing O-glycosyl compounds	AT1G12240.1	GO:0005575;GO:0003674;GO:0008150;
POPTR_0003s12240	eugene3.00030951	scaffold_3	12885925	12888219	scarecrow transcription factor family protein	AT1G63100.1	GO:0005575;GO:0003674;GO:0008150;
POPTR_0003s12620	fgenesh4_kg.C_LG_III000037	scaffold_3	13135529	13137861	ATGPX6 (GLUTATHIONE PEROXIDASE 6); glutathione peroxidase	AT4G11600.1	GO:0055114;GO:0006979;GO:0004602;
POPTR_0003s12690	grail3.0018029802	scaffold_3	13202093	13203692	TUB6 (BETA-6 TUBULIN); structural constituent of cytoskeleton	AT5G12250.1	GO:0043234;GO:0051258;GO:0003924;GO:0005525;
POPTR_0003s12920	fgenesh4_pg.C_LG_III001068	scaffold_3	13349193	13351472	CYP86A7; fatty acid (omega-1)-hydroxylase/ oxygen binding	AT1G63710.1	GO:0004497;GO:0020037;GO:0009055;
POPTR_0003s13440	grail3.0018037001	scaffold_3	13821924	13823695	VEP1 (VEIN PATTERNING 1); binding / catalytic	AT4G24220.2	GO:0005575;GO:0003674;GO:0008150;
POPTR_0003s13860	gw1.III.2017.1	scaffold_3	14108125	14108883	subtilase family protein	AT4G30020.1	GO:0005575;GO:0003674;GO:0008150;
POPTR_0003s14170	eugene3.00031141	scaffold_3	14303781	14305314	glutaredoxin family protein	AT1G64500.1	GO:0045454;GO:0015035;GO:0009055;
POPTR_0003s14790	estExt_fgenesh4_pg.C_LG_III1238	scaffold_3	14770977	14771526	unknown protein	AT1G31335.1	GO:0005575;GO:0003674;GO:0008150;
POPTR_0003s15040	eugene3.02630001	scaffold_3	14941797	14943066	AP2 domain-containing transcription factor, putative	AT5G51190.1	GO:0003700;GO:0006355;
POPTR_0003s15230	estExt_fgenesh4_pg.C_LG_III1266	scaffold_3	15083892	15085437	0	0	GO:0005575;GO:0003674;GO:0008150;
POPTR_0003s15800	estExt_Genewise1_v1.C_LG_III1278	scaffold_3	15494841	15497302	EXGT-A4 (ENDOXYLOGLUCAN TRANSFERASE A4); hydrolase, acting on glycosyl bonds / hydrolase, hydrolyzing O-glycosyl compounds / xyloglucan:xyloglucosyl transferase	AT5G13870.1	GO:0005975;GO:0016762;GO:0005618;GO:0048046;GO:0006073;GO:0004553;
POPTR_0003s16080	estExt_fgenesh4_pg.C_LG_III1345	scaffold_3	15688430	15692961	VIM1 (VARIANT IN METHYLATION 1); DNA binding / chromatin binding / double-stranded methylated DNA binding / histone binding / methyl-CpG binding / methyl-CpNpG binding / methyl-CpNpN binding / ubiquitin-protein ligase	AT1G57820.1	GO:0005575;GO:0003674;GO:0008150;
POPTR_0003s17160	estExt_Genewise1_v1.C_LG_III2334	scaffold_3	16600753	16602104	rubber elongation factor (REF) family protein	AT1G67360.1	GO:0005575;GO:0003674;GO:0008150;
POPTR_0003s18310	estExt_fgenesh4_pm.C_LG_III0635	scaffold_3	17441614	17447006	expressed protein	At2g24100	-
POPTR_0003s19260	grail3.0074012402	scaffold_3	18042337	18043539	ST2A (SULFOTRANSFERASE 2A); hydroxyjasmonate sulfotransferase/ sulfotransferase	AT5G07010.1	GO:0008146;
POPTR_0003s19300	grail3.0074012301	scaffold_3	18075756	18078142	DNA-binding protein, putative	AT1G80270.1	GO:0005575;GO:0003674;GO:0008150;
POPTR_0003s20450	estExt_fgenesh4_kg.C_LG_III0059	scaffold_3	18945162	18946453	zinc finger (AN1-like) family protein	AT1G51200.1	GO:0008270;GO:0003677;
POPTR_0003s21200	fgenesh4_pg.C_LG_III001848	scaffold_3	19449263	19451252	ACD1-LIKE (ACD1-LIKE); 2 iron, 2 sulfur cluster binding / electron carrier/ oxidoreductase	AT4G25650.1	GO:0010277;GO:0055114;
POPTR_0003s21440	eugene3.00031872	scaffold_3	19604508	19605865	unknown protein	AT1G55230.1	GO:0005575;GO:0003674;GO:0008150;
POPTR_0003s21490	eugene3.00031877	scaffold_3	19638090	19638798	unknown protein	AT5G19875.1	GO:0005575;GO:0003674;GO:0008150;
POPTR_0003s21940	fgenesh4_pg.C_scaffold_1505000001	scaffold_3	19923169	19926328	RLK1 (RECEPTOR-LIKE PROTEIN KINASE 1); ATP binding / carbohydrate binding / kinase/ protein kinase/ protein serine/threonine kinase/ protein tyrosine kinase/ sugar binding	AT5G60900.1	GO:0006468;GO:0005529;GO:0004713;GO:0005524;
POPTR_0003s22240	estExt_Genewise1_v1.C_6630004	scaffold_3	20089894	20090539	histone H3	AT5G10400.1	GO:0003677;
POPTR_0003s22360	eugene3.00031587	scaffold_3	20190722	20192406	unknown protein	AT4G31980.1	GO:0005575;GO:0003674;GO:0008150;
Chromosome 4
POPTR_0004s01070	eugene3.02520012	scaffold_4	535766	539887	sks4 (SKU5 Similar 4); copper ion binding / oxidoreductase	AT4G22010.1	GO:0005507;GO:0055114;GO:0016491;
POPTR_0004s01710	grail3.0111003801	scaffold_4	1025528	1035871	binding / calmodulin binding	AT4G21820.1	GO:0005575;GO:0003674;GO:0008150;
POPTR_0004s01990	estExt_fgenesh4_pg.C_LG_IV0080	scaffold_4	1268348	1269781	THI1; protein homodimerization	AT5G54770.1	GO:0009228;
POPTR_0004s02630	eugene3.00040129	scaffold_4	1754362	1754912	calcium-binding EF hand family protein	AT4G27280.1	GO:0005575;GO:0003674;GO:0008150;
POPTR_0004s03100	estExt_fgenesh4_pm.C_LG_IV0058	scaffold_4	2072890	2074034	HTA2 (histone H2A); DNA binding	AT4G27230.1	GO:0043565;GO:0005622;
POPTR_0004s03180	grail3.0093003601	scaffold_4	2138653	2140710	ATCXXS1 (C-terminal cysteine residue is changed to a serine 1); protein disulfide isomerase	AT1G11530.1	GO:0045454;
POPTR_0004s03830	fgenesh4_pm.C_LG_IV000085	scaffold_4	2719707	2723170	AtAGAL2 (Arabidopsis thaliana ALPHA-GALACTOSIDASE 2); alpha-galactosidase/ catalytic/ hydrolase, hydrolyzing O-glycosyl compounds	AT5G08370.1	GO:0005575;GO:0003674;GO:0008150;
POPTR_0004s04070	fgenesh4_pm.C_LG_IV000203	scaffold_4	2919408	2921060	unknown protein	AT4G27450.1	GO:0005575;GO:0003674;GO:0008150;
POPTR_0004s04120	eugene3.00040536	scaffold_4	2962290	2964654	unknown protein	AT5G53750.1	GO:0005575;GO:0003674;GO:0008150;
POPTR_0004s04420	eugene3.00040504	scaffold_4	3185169	3186755	unknown protein	AT4G32480.1	GO:0005575;GO:0003674;GO:0008150;
POPTR_0004s04670	grail3.0046016501	scaffold_4	3416427	3418099	DYL1 (DORMANCY-ASSOCIATED PROTEIN-LIKE 1)	AT1G28330.1	GO:0005575;GO:0003674;GO:0008150;
POPTR_0004s05750	fgenesh4_pm.C_LG_IV000129	scaffold_4	4503485	4507300	xanthine/uracil permease family protein	AT2G34190.1	GO:0005215;GO:0016020;GO:0006810;
POPTR_0004s07350	grail3.0038018902	scaffold_4	6066009	6070258	GAD; calmodulin binding / glutamate decarboxylase	AT5G17330.1	GO:0016831;GO:0019752;GO:0030170;
POPTR_0004s08500	estExt_Genewise1_v1.C_LG_IV3602	scaffold_4	7090678	7091481	LP1; calmodulin binding	AT2G38540.1	GO:0005575;GO:0003674;GO:0008150;
POPTR_0004s09280	estExt_fgenesh4_pg.C_LG_IV0624	scaffold_4	7827577	7829277	transferase family protein	AT5G39080.1	GO:0016747;
POPTR_0004s09510	estExt_Genewise1_v1.C_LG_IV3319	scaffold_4	8047449	8048116	protease inhibitor/seed storage/lipid transfer protein (LTP) family protein	AT3G18280.1	GO:0005575;GO:0003674;GO:0008150;
POPTR_0004s09520	eugene3.65260001	scaffold_4	8057629	8059162	transferase/ transferase, transferring acyl groups other than amino-acyl groups	AT5G39050.1	GO:0016747;
POPTR_0004s09910	gw1.IV.3246.1	scaffold_4	8433533	8435079	RBCS1A (RIBULOSE BISPHOSPHATE CARBOXYLASE SMALL CHAIN 1A); copper ion binding / ribulose-bisphosphate carboxylase	AT1G67090.1	GO:0015977;GO:0016984;
POPTR_0004s10630	estExt_Genewise1_v1.C_LG_IV4161	scaffold_4	9157408	9159335	CYP82G1; electron carrier/ heme binding / iron ion binding / monooxygenase/ oxygen binding	AT3G25180.1	GO:0004497;GO:0020037;GO:0009055;
POPTR_0004s11300	eugene3.01650006	scaffold_4	9900948	9902935	pollen Ole e 1 allergen and extensin family protein	AT5G15780.1	GO:0005575;GO:0003674;GO:0008150;
POPTR_0004s14680	estExt_fgenesh4_pg.C_1350039	scaffold_4	15297692	15300388	similar to Flavonol synthase 1 (EC 1.14.11.-) (FLS 1).; [ co-ortholog (1of5) of At5g43935, At5g63590, At5g63600, At5g08640, At5g63580, At5g63595, ]	At5g08640	-
POPTR_0004s14810	estExt_fgenesh4_pm.C_1300024	scaffold_4	15442886	15445837	NIR1 (NITRITE REDUCTASE 1); ferredoxin-nitrate reductase/ nitrite reductase (NO-forming)	AT2G15620.1	GO:0051536;GO:0009055;GO:0020037;GO:0055114;GO:0016491;
POPTR_0004s15020	eugene3.01300051	scaffold_4	15690338	15691928	hydrolase	AT1G19190.1	GO:0016787;GO:0008152;
POPTR_0004s15530	grail3.0130000201	scaffold_4	16139178	16140785	expressed protein	At2g15960	-
POPTR_0004s16060	estExt_fgenesh4_pg.C_LG_IV1267	scaffold_4	16515923	16516917	unknown protein	AT1G49310.1	GO:0005575;GO:0003674;GO:0008150;
POPTR_0004s17150	estExt_fgenesh4_pg.C_LG_IV1379	scaffold_4	17487575	17488283	auxin-responsive family protein	AT4G34760.1	GO:0005575;GO:0003674;GO:0008150;
POPTR_0004s17500	estExt_Genewise1_v1.C_LG_IV0987	scaffold_4	17684265	17685195	unknown protein	AT2G21180.1	GO:0005575;GO:0003674;GO:0008150;
POPTR_0004s17710	estExt_fgenesh4_pg.C_LG_IV1425	scaffold_4	17796314	17799273	amidase family protein	AT4G34880.1	GO:0016884;
POPTR_0004s17890	fgenesh4_pm.C_LG_IV000530	scaffold_4	17936602	17939671	thaumatin, putative	AT4G38660.1	GO:0005575;GO:0003674;GO:0008150;
POPTR_0004s17910	estExt_fgenesh4_pg.C_LG_IV1441	scaffold_4	17947738	17951914	nodulin family protein	AT4G34950.1	GO:0005575;GO:0003674;GO:0008150;
POPTR_0004s17980	estExt_fgenesh4_pg.C_LG_IV1449	scaffold_4	18007749	18010378	ERD7 (EARLY-RESPONSIVE TO DEHYDRATION 7)	AT2G17840.1	GO:0005575;GO:0003674;GO:0008150;
POPTR_0004s18870	estExt_fgenesh4_pm.C_LG_IV0566	scaffold_4	18602417	18603814	ATHCHIB (ARABIDOPSIS THALIANA BASIC CHITINASE); chitinase	AT3G12500.1	GO:0004568;GO:0006032;GO:0008061;GO:0016998;
POPTR_0004s19500	grail3.0045025401	scaffold_4	19327428	19328582	zinc finger (AN1-like) family protein	AT2G27580.1	GO:0008270;GO:0003677;
POPTR_0004s20830	estExt_Genewise1_v1.C_660382	scaffold_4	20209052	20211304	EIN3 (ETHYLENE-INSENSITIVE3); transcription factor	AT3G20770.1	GO:0005634;GO:0030528;
POPTR_0004s21020	eugene3.00660144	scaffold_4	20335340	20336632	short-chain dehydrogenase/reductase (SDR) family protein	AT2G47140.1	GO:0008152;GO:0016491;
POPTR_0004s21040	eugene3.00660146	scaffold_4	20339995	20341611	short-chain dehydrogenase/reductase (SDR) family protein	AT3G26770.1	GO:0008152;GO:0016491;
POPTR_0004s21380	grail3.0066013503	scaffold_4	20538425	20542768	esterase/lipase/thioesterase family protein low similarity to 2-hydroxy-6-oxo-6-phenylhexa-2,4-dienoate hydrolase [Rhodococcus sp. RHA1] GI:8978311, SP|Q02104 Lipase 1 precursor (EC 3.1.1.3) (Triacylglycerol lipase) {Psychrobacter immobilis}; contains Int	At5g22460	-
POPTR_0004s22960	estExt_fgenesh4_pg.C_1630059	scaffold_4	21803403	21804238	ARF15 (AUXIN RESPONSE FACTOR 15); transcription factor	AT1G35520.1	GO:0006355;GO:0003677;
POPTR_0004s24240	gw1.86.365.1	scaffold_4	22952033	22955494	unknown protein	AT5G45310.1	GO:0005575;GO:0003674;GO:0008150;
Chromosome 5
POPTR_0005s00390	eugene3.01310022	scaffold_5	125634	126091	RCI2A (RARE-COLD-INDUCIBLE 2A)	AT3G05880.1	GO:0016021;
POPTR_0005s02080	estExt_Genewise1_v1.C_1330169	scaffold_5	1344284	1348841	unknown protein	AT3G05700.1	GO:0005575;GO:0003674;GO:0008150;
POPTR_0005s02410	grail3.0133004203	scaffold_5	1550696	1552987	dormancy/auxin associated family protein	AT1G56220.1	GO:0005575;GO:0003674;GO:0008150;
POPTR_0005s02460	estExt_fgenesh4_pm.C_1330018	scaffold_5	1577368	1583519	transcription factor, putative / zinc finger (C3HC4 type RING finger) family protein	AT3G05545.1	GO:0005575;GO:0003674;GO:0008150;
POPTR_0005s02660	gw1.133.51.1	scaffold_5	1704260	1705269	HTA7 (HISTONE H2A 7); DNA binding	AT5G27670.1	GO:0043565;GO:0005622;
POPTR_0005s03840	estExt_fgenesh4_pg.C_700218	scaffold_5	2547736	2550633	heavy-metal-associated domain-containing protein	AT5G19090.2	GO:0046872;GO:0030001;
POPTR_0005s04240	estExt_fgenesh4_pg.C_700172	scaffold_5	2847210	2849920	GID1C (GA INSENSITIVE DWARF1C); hydrolase	AT5G27320.1	GO:0016787;GO:0008152;
POPTR_0005s06140	fgenesh4_pg.C_scaffold_70000003	scaffold_5	4043401	4047482	alcohol dehydrogenase (ADH) identical to alcohol dehydrogenase GI:469467 from (Arabidopsis thaliana)	At1g77120	-
POPTR_0005s07060	eugene3.00050086	scaffold_5	4730333	4732298	ATAF1; transcription activator/ transcription factor	AT1G01720.1	GO:0045449;GO:0003677;
POPTR_0005s07390	grail3.0026010901	scaffold_5	5053044	5055347	peroxidase 17 (PER17) (P17)	AT2G22420.1	GO:0055114;GO:0004601;GO:0020037;GO:0006979;
POPTR_0005s08840	eugene3.00050253	scaffold_5	6163911	6167731	LIP1 (LIPOIC ACID SYNTHASE 1); lipoic acid synthase	AT2G20860.1	GO:0003824;GO:0051536;
POPTR_0005s09450	grail3.0026027301	scaffold_5	6588165	6588825	0	0	GO:0005575;GO:0003674;GO:0008150;
POPTR_0005s09460	estExt_fgenesh4_pg.C_LG_V0313	scaffold_5	6592703	6593415	0	0	GO:0005575;GO:0003674;GO:0008150;
POPTR_0005s09830	eugene3.00050339	scaffold_5	6916427	6919588	TPS21 (TERPENE SYNTHASE 21); (-)-E-beta-caryophyllene synthase/ alpha-humulene synthase	AT5G23960.1	GO:0016829;GO:0000287;GO:0008152;
POPTR_0005s11070	estExt_fgenesh4_pg.C_570040	scaffold_5	8026318	8027814	peroxidase 64 (PER64) (P64) (PRXR4)	AT5G42180.1	GO:0055114;GO:0004601;GO:0020037;GO:0006979;
POPTR_0005s11220	eugene3.00570057	scaffold_5	8141366	8143711	unknown protein	AT4G35930.1	GO:0005575;GO:0003674;GO:0008150;
POPTR_0005s11580	estExt_fgenesh4_pm.C_570040	scaffold_5	8403457	8403845	F3H (FLAVANONE 3-HYDROXYLASE); naringenin 3-dioxygenase	AT3G51240.1	GO:0005575;GO:0003674;GO:0008150;
POPTR_0005s11740	eugene3.00570102	scaffold_5	8552343	8552679	histone H4	AT5G59690.1	GO:0003677;
POPTR_0005s11770	eugene3.00570105	scaffold_5	8566315	8566868	histone H4	AT5G59690.1	GO:0003677;
POPTR_0005s11860	grail3.0057010501	scaffold_5	8619489	8620527	HIS1-3 (HISTONE H1-3); DNA binding / nucleosomal DNA binding	AT2G18050.1	GO:0006334;GO:0000786;GO:0005634;GO:0003677;
POPTR_0005s11890	estExt_Genewise1_v1.C_570289	scaffold_5	8675231	8676486	lactoylglutathione lyase family protein / glyoxalase I family protein	AT1G15380.1	GO:0005575;GO:0003674;GO:0008150;
POPTR_0005s12070	estExt_fgenesh4_pg.C_570132	scaffold_5	8863793	8865364	peroxidase 72 (PER72) (P72) (PRXR8)	AT5G66390.1	GO:0055114;GO:0004601;GO:0020037;GO:0006979;
POPTR_0005s12410	fgenesh4_pg.C_scaffold_57000169	scaffold_5	9164043	9167298	unknown protein	AT4G36600.1	GO:0005575;GO:0003674;GO:0008150;
POPTR_0005s12570	eugene3.00570191	scaffold_5	9347774	9351656	unknown protein	AT2G25737.1	GO:0016021;
POPTR_0005s16180	estExt_fgenesh4_pg.C_LG_V0917	scaffold_5	12856374	12860279	NIA2 (NITRATE REDUCTASE 2); nitrate reductase (NADH)/ nitrate reductase	AT1G37130.1	GO:0020037;GO:0016491;GO:0055114;GO:0030151;GO:0009055;
POPTR_0005s17060	gw1.V.4902.1	scaffold_5	14156162	14156895	unknown protein	AT1G78190.1	GO:0005575;GO:0003674;GO:0008150;
POPTR_0005s17620	gw1.V.4670.1	scaffold_5	15200611	15201801	ATHB22 (HOMEOBOX PROTEIN 22); DNA binding / transcription factor	AT4G24660.1	GO:0005575;GO:0003674;GO:0008150;
POPTR_0005s18550	eugene3.00050513	scaffold_5	16801530	16803415	CYCD3;2 (CYCLIN D3;2); cyclin-dependent protein kinase	AT5G67260.1	GO:0005634;
POPTR_0005s19380	eugene3.00050585	scaffold_5	18206897	18209123	unknown protein	AT1G10020.1	GO:0005575;GO:0003674;GO:0008150;
POPTR_0005s19400	grail3.0027014001	scaffold_5	18215536	18215760	0	0	GO:0005575;GO:0003674;GO:0008150;
POPTR_0005s20240	estExt_fgenesh4_pm.C_LG_V0368	scaffold_5	19281073	19282822	ATAF1; transcription activator/ transcription factor	AT1G01720.1	GO:0045449;GO:0003677;
POPTR_0005s20380	estExt_Genewise1_v1.C_LG_V0004	scaffold_5	19426788	19430525	CYCA1;1 (Cyclin A1;1); cyclin-dependent protein kinase regulator	AT1G44110.1	GO:0005634;
POPTR_0005s21750	estExt_Genewise1_v1.C_LG_V0405	scaffold_5	20853099	20855511	peroxidase 12 (PER12) (P12) (PRXR6)	AT1G71695.1	GO:0055114;GO:0004601;GO:0020037;GO:0006979;
POPTR_0005s25020	estExt_fgenesh4_pg.C_LG_V1418	scaffold_5	23389791	23390979	unknown protein	AT1G19530.1	GO:0005575;GO:0003674;GO:0008150;
POPTR_0005s26030	estExt_Genewise1_v1.C_LG_V1745	scaffold_5	24170205	24171356	GASA1 (GAST1 PROTEIN HOMOLOG 1)	AT1G75750.1	GO:0005575;GO:0003674;GO:0008150;
POPTR_0005s26040	estExt_fgenesh4_pg.C_LG_V1523	scaffold_5	24180497	24181628	GASA3 (GAST1 PROTEIN HOMOLOG 3)	AT4G09600.1	GO:0005575;GO:0003674;GO:0008150;
POPTR_0005s26220	eugene3.00051459	scaffold_5	24292293	24293236	DNAJ heat shock protein, putative	AT2G17880.1	GO:0031072;
POPTR_0005s26320	eugene3.00051468	scaffold_5	24401652	24403446	unknown protein	AT3G21570.1	GO:0005575;GO:0003674;GO:0008150;
POPTR_0005s26390	gw1.V.1857.1	scaffold_5	24433589	24435408	unknown protein	AT4G29780.1	GO:0005575;GO:0003674;GO:0008150;
POPTR_0005s26430	estExt_Genewise1_v1.C_LG_V1864	scaffold_5	24461134	24464068	family II extracellular lipase 3 (EXL3)	AT1G75900.1	GO:0006629;GO:0016788;
POPTR_0005s26480	estExt_fgenesh4_pg.C_LG_V1569	scaffold_5	24481891	24483373	FD; DNA binding / protein binding / transcription activator/ transcription factor	AT4G35900.1	GO:0003700;GO:0043565;GO:0046983;GO:0006355;
POPTR_0005s28040	estExt_fgenesh4_pm.C_LG_V0730	scaffold_5	25438429	25440324	zinc-binding family protein	AT1G21000.1	GO:0008270;GO:0005622;
POPTR_0005s28110	gw1.V.2351.1	scaffold_5	25477637	25479000	calmodulin-related protein, putative	At5g42380	-
Chromosome 6
POPTR_0006s01560	fgenesh4_pg.C_LG_VI000133	scaffold_6	951245	951816	cysteine protease inhibitor, putative / cystatin, putative	AT5G47550.1	GO:0004869;
POPTR_0006s01610	estExt_fgenesh4_pm.C_LG_VI0045	scaffold_6	972892	974686	auxin-responsive protein, putative	AT5G47530.1	GO:0005575;GO:0003674;GO:0008150;
POPTR_0006s01630	estExt_fgenesh4_pm.C_LG_VI0047	scaffold_6	998856	1002568	INT4 (INOSITOL TRANSPORTER 4); carbohydrate transmembrane transporter/ myo-inositol:hydrogen symporter/ sugar:hydrogen symporter	AT4G16480.1	GO:0005215;GO:0016021;GO:0006810;
POPTR_0006s03070	grail3.0024018502	scaffold_6	1939947	1942437	RHC1A; protein binding / zinc ion binding	AT2G40830.1	GO:0005575;GO:0003674;GO:0008150;
POPTR_0006s03090	grail3.0024018801	scaffold_6	1965113	1966514	VQ motif-containing protein	AT3G56880.1	GO:0005575;GO:0003674;GO:0008150;
POPTR_0006s03990	eugene3.00060370	scaffold_6	2701854	2709063	binding	AT3G57060.1	GO:0005575;GO:0003674;GO:0008150;
POPTR_0006s04230	eugene3.00060390	scaffold_6	2894127	2895336	calmodulin, putative	AT3G10190.1	GO:0005575;GO:0003674;GO:0008150;
POPTR_0006s04890	eugene3.00060457	scaffold_6	3422290	3423626	unknown protein	AT2G41810.1	GO:0005575;GO:0003674;GO:0008150;
POPTR_0006s05130	eugene3.00060481	scaffold_6	3562513	3568243	AtSIP2 (Arabidopsis thaliana seed imbibition 2); hydrolase, hydrolyzing O-glycosyl compounds	AT3G57520.1	GO:0005575;GO:0003674;GO:0008150;
POPTR_0006s05180	gw1.VI.1266.1	scaffold_6	3624144	3626347	remorin family protein	AT3G57540.1	GO:0005575;GO:0003674;GO:0008150;
POPTR_0006s06090	grail3.3827000101	scaffold_6	4323383	4324031	unknown protein	AT5G54062.1	GO:0005575;GO:0003674;GO:0008150;
POPTR_0006s06620	eugene3.00060547	scaffold_6	4807664	4809146	cytochrome P450 family protein identical to cytochrome P450 monooxygenase (CYP71B3) GB:D78602 [Arabidopsis thaliana] (Plant Mol. Biol. 37 (1), 39-52 (1998))	At3g26220	-
POPTR_0006s06700	grail3.0023002901	scaffold_6	4849638	4853696	plant-specific transcription factor YABBY family protein; plant-specific transcription factor YABBY family protein; [ co-ortholog (1of2) of At2g26580, ]	At2g26580	-
POPTR_0006s06730	eugene3.00060555	scaffold_6	4867655	4869926	equilibrative nucleoside transporter, putative (ENT8)	AT1G02630.1	GO:0016020;GO:0006810;GO:0005337;
POPTR_0006s06770	estExt_fgenesh4_pg.C_LG_VI0499	scaffold_6	4902047	4905956	EBF1 (EIN3-BINDING F BOX PROTEIN 1); protein binding / ubiquitin-protein ligase	AT2G25490.1	GO:0005515;
POPTR_0006s07060	fgenesh4_pg.C_LG_VI000528	scaffold_6	5083259	5084646	XTR6 (XYLOGLUCAN ENDOTRANSGLYCOSYLASE 6); hydrolase, acting on glycosyl bonds / hydrolase, hydrolyzing O-glycosyl compounds / xyloglucan:xyloglucosyl transferase	AT4G25810.1	GO:0005975;GO:0016762;GO:0005618;GO:0048046;GO:0006073;GO:0004553;
POPTR_0006s08020	estExt_fgenesh4_pm.C_LG_VI0258	scaffold_6	5853875	5855265	AtAUR3 (ATAURORA3); ATP binding / histone kinase(H3-S10 specific) / protein kinase	AT2G45490.1	GO:0006468;GO:0004713;GO:0005524;
POPTR_0006s08230	estExt_Genewise1_v1.C_LG_VI0741	scaffold_6	5977350	5978503	HTA12; DNA binding	AT5G02560.1	GO:0043565;GO:0005622;
POPTR_0006s08530	eugene3.00060718	scaffold_6	6215403	6215859	MT2A (METALLOTHIONEIN 2A); copper ion binding	AT3G09390.1	GO:0046872;
POPTR_0006s09340	fgenesh4_pg.C_LG_VI000735	scaffold_6	6865581	6867665	0	0	GO:0005575;GO:0003674;GO:0008150;
POPTR_0006s09430	grail3.0023023701	scaffold_6	6943992	6944767	copper transporter, putative	AT2G26975.1	GO:0005375;GO:0016021;GO:0006825;
POPTR_0006s09920	estExt_fgenesh4_pm.C_LG_VI0336	scaffold_6	7347864	7349618	PIP1;4 (PLASMA MEMBRANE INTRINSIC PROTEIN 1;4); water channel	AT4G00430.1	GO:0005215;GO:0016020;GO:0006810;
POPTR_0006s11070	eugene3.00060965	scaffold_6	8391971	8393816	UBC8 (UBIQUITIN CONJUGATING ENZYME 8); protein binding / ubiquitin-protein ligase	AT5G41700.1	GO:0019787;GO:0043687;GO:0051246;
POPTR_0006s11550	estExt_fgenesh4_pg.C_280294	scaffold_6	8752608	8755950	bZIP transcription factor family protein	AT1G19490.1	GO:0003700;GO:0043565;GO:0046983;GO:0006355;
POPTR_0006s11810	eugene3.00280295	scaffold_6	8985154	8990743	ATCSLA09; mannan synthase/ transferase, transferring glycosyl groups	AT5G03760.1	GO:0005575;GO:0003674;GO:0008150;
POPTR_0006s11880	fgenesh4_pm.C_scaffold_28000128	scaffold_6	9079671	9082455	AtPP2-A15 (Phloem protein 2-A15); carbohydrate binding	AT3G53000.1	GO:0005575;GO:0003674;GO:0008150;
POPTR_0006s11920	estExt_fgenesh4_pm.C_280125	scaffold_6	9111777	9115707	unknown protein	AT2G36630.1	GO:0016021;
POPTR_0006s12390	gw1.28.798.1	scaffold_6	9553716	9557658	pectate lyase family protein	AT3G53190.1	GO:0005575;GO:0003674;GO:0008150;
POPTR_0006s12480	gw1.28.766.1	scaffold_6	9614451	9616596	xyloglucan:xyloglucosyl transferase, putative / xyloglucan endotransglycosylase, putative / endo-xyloglucan transferase, putative	AT2G36870.1	GO:0005975;GO:0016762;GO:0005618;GO:0048046;GO:0006073;GO:0004553;
POPTR_0006s12970	eugene3.00280169	scaffold_6	10225230	10226542	unknown protein	AT5G03230.1	GO:0005575;GO:0003674;GO:0008150;
POPTR_0006s13750	eugene3.00280090	scaffold_6	10971695	10975360	ATRAD51; ATP binding / DNA binding / DNA-dependent ATPase/ damaged DNA binding / nucleoside-triphosphatase/ nucleotide binding / protein binding / sequence-specific DNA binding	AT5G20850.1	GO:0005622;GO:0003677;
POPTR_0006s13980	eugene3.00280069	scaffold_6	11218935	11220631	ATPRX Q; antioxidant/ peroxiredoxin	AT3G26060.1	GO:0016209;GO:0016491;
POPTR_0006s14010	eugene3.00280065	scaffold_6	11270104	11270873	invertase/pectin methylesterase inhibitor family protein	AT5G20740.1	GO:0004857;GO:0030599;
POPTR_0006s14100	estExt_Genewise1_v1.C_280192	scaffold_6	11403548	11404485	AP2 domain-containing transcription factor, putative	AT1G19210.1	GO:0003700;GO:0006355;
POPTR_0006s14180	eugene3.00280046	scaffold_6	11507773	11509443	LHCA6; chlorophyll binding	AT1G19150.1	GO:0016020;GO:0009765;
POPTR_0006s14370	eugene3.00280025	scaffold_6	11728294	11730881	TT7 (TRANSPARENT TESTA 7); flavonoid 3'-monooxygenase/ oxygen binding	AT5G07990.1	GO:0004497;GO:0020037;GO:0009055;
POPTR_0006s14510	gw1.28.53.1	scaffold_6	11847226	11848298	GER3 (GERMIN 3); oxalate oxidase	AT5G20630.1	GO:0045735;
POPTR_0006s14680	fgenesh4_pm.C_LG_VI000400	scaffold_6	12048001	12054346	BGAL1 (Beta galactosidase 1); beta-galactosidase/ catalytic/ cation binding / heme binding / peroxidase/ sugar binding	AT3G13750.1	GO:0005529;GO:0005975;GO:0004553;
POPTR_0006s15450	fgenesh4_pg.C_LG_VI000973	scaffold_6	12834679	12838054	unknown protein	AT5G56780.1	GO:0005575;GO:0003674;GO:0008150;
POPTR_0006s15820	gw1.VI.693.1	scaffold_6	13458939	13470894	peptidase M28 family protein ileal peptidase I100 - Rattus norvegicus, EMBL:AF009921; contains Pfam profiles PF04389: Peptidase family M28, PF02225: PA domain	At5g19740	-
POPTR_0006s16640	eugene3.01570047	scaffold_6	14532567	14536234	PAP2 (PHYTOCHROME-ASSOCIATED PROTEIN 2); transcription factor	AT4G29080.1	GO:0005634;GO:0045449;
POPTR_0006s18360	grail3.0121000801	scaffold_6	16760838	16761342	histone H4	AT5G59690.1	GO:0003677;
POPTR_0006s18760	estExt_fgenesh4_pm.C_1710004	scaffold_6	17379234	17381135	zinc finger (B-box type) family protein	AT5G57660.1	GO:0008270;GO:0005622;
POPTR_0006s19000	eugene3.00061363	scaffold_6	17837041	17840387	ATTPS11; transferase, transferring glycosyl groups	AT2G18700.1	GO:0003824;GO:0005992;
POPTR_0006s19620	eugene3.00061307	scaffold_6	18659970	18660901	0	0	GO:0005575;GO:0003674;GO:0008150;
POPTR_0006s19770	gw1.VI.2580.1	scaffold_6	18783834	18784785	plastocyanin-like domain-containing protein	AT4G31840.1	GO:0005507;GO:0009055;
POPTR_0006s20260	estExt_Genewise1_v1.C_LG_VI1054	scaffold_6	19313961	19315479	glycosyl hydrolase family 18 protein	AT4G19810.1	GO:0005975;GO:0004553;
POPTR_0006s21140	eugene3.00061170	scaffold_6	20233205	20234463	kelch repeat-containing F-box family protein	AT1G15670.1	GO:0005575;GO:0003674;GO:0008150;
POPTR_0006s21360	estExt_fgenesh4_pm.C_LG_VI0462	scaffold_6	20410141	20412850	ELI3-1 (ELICITOR-ACTIVATED GENE 3-1); binding / catalytic/ oxidoreductase/ zinc ion binding	AT4G37980.1	GO:0008270;GO:0055114;GO:0016491;
POPTR_0006s22290	eugene3.00061405	scaffold_6	21315922	21317141	ABA2 (ABA DEFICIENT 2); alcohol dehydrogenase/ oxidoreductase/ xanthoxin dehydrogenase	AT1G52340.1	GO:0008152;GO:0016491;
POPTR_0006s22330	eugene3.00061408	scaffold_6	21356629	21357961	short-chain dehydrogenase/reductase (SDR) family protein	AT2G47140.1	GO:0008152;GO:0016491;
POPTR_0006s22920	eugene3.00061459	scaffold_6	21783355	21784890	glutaredoxin family protein	AT5G03870.1	GO:0045454;GO:0015035;GO:0009055;
POPTR_0006s23680	eugene3.00061539	scaffold_6	22390844	22400628	ER (ERECTA); transmembrane receptor protein kinase	AT2G26330.1	GO:0004713;GO:0006468;GO:0005524;GO:0005515;
POPTR_0006s23950	estExt_fgenesh4_pg.C_LG_VI1497	scaffold_6	22672967	22678138	carbon-nitrogen hydrolase family protein	AT5G12040.1	GO:0016810;GO:0006807;
POPTR_0006s24310	gw1.VI.2126.1	scaffold_6	22951460	22954157	IQD6 (IQ-domain 6); calmodulin binding	AT2G26180.1	GO:0005575;GO:0003674;GO:0008150;
POPTR_0006s24340	gw1.VI.81.1	scaffold_6	22976662	22977589	glutaredoxin family protein	AT4G33040.1	GO:0045454;GO:0015035;GO:0009055;
POPTR_0006s24900	grail3.0013022501	scaffold_6	23411691	23415581	GAMMA-VPE (GAMMA VACUOLAR PROCESSING ENZYME); cysteine-type endopeptidase	AT4G32940.1	GO:0006508;GO:0004197;
POPTR_0006s25150	grail3.0013024601	scaffold_6	23581931	23582529	glycine-rich protein / oleosin	AT2G25890.1	GO:0016021;GO:0012511;
POPTR_0006s25160	estExt_fgenesh4_pg.C_LG_VI1609	scaffold_6	23587781	23590638	AtAUR1 (ATAURORA1); histone kinase(H3-S10 specific) / kinase/ protein serine/threonine kinase	AT4G32830.1	GO:0006468;GO:0004713;GO:0005524;
POPTR_0006s25520	estExt_fgenesh4_pg.C_LG_VI1641	scaffold_6	23920456	23923139	unknown protein	AT5G11600.1	GO:0005575;GO:0003674;GO:0008150;
POPTR_0006s25620	eugene3.00061718	scaffold_6	23994648	23996456	TIP4;1 (tonoplast intrinsic protein 4;1); water channel	AT2G25810.1	GO:0005215;GO:0016020;GO:0006810;
POPTR_0006s25730	estExt_Genewise1_v1.C_LG_VI2858	scaffold_6	24128722	24133114	unknown protein	AT5G25770.1	GO:0005575;GO:0003674;GO:0008150;
POPTR_0006s25970	estExt_fgenesh4_pg.C_LG_VI1688	scaffold_6	24264037	24269585	adaptin family protein	AT5G11490.1	GO:0030131;GO:0006886;GO:0030117;GO:0016192;GO:0005515;
POPTR_0006s27220	grail3.0013041501	scaffold_6	25203295	25203971	protease inhibitor/seed storage/lipid transfer protein (LTP) family protein	AT2G45180.1	GO:0005575;GO:0003674;GO:0008150;
POPTR_0006s27940	estExt_Genewise1_v1.C_LG_VI2708	scaffold_6	25789622	25791432	CIPK25 (CBL-INTERACTING PROTEIN KINASE 25); ATP binding / kinase/ protein kinase/ protein serine/threonine kinase	AT5G25110.1	GO:0006468;GO:0007165;GO:0004713;GO:0005524;
POPTR_0006s28270	gw1.VI.283.1	scaffold_6	26012749	26015678	AtPP2-B1 (Phloem protein 2-B1); carbohydrate binding	AT2G02230.1	GO:0005575;GO:0003674;GO:0008150;
POPTR_0006s28370	eugene3.00061988	scaffold_6	26070223	26071052	AtGDU3 (Arabidopsis thaliana GLUTAMINE DUMPER 3)	AT5G57685.1	GO:0005575;GO:0003674;GO:0008150;
POPTR_0006s29060	eugene3.01470048	scaffold_6	26543240	26546365	RPA2 (REPLICON PROTEIN A2); protein binding	AT2G24490.1	GO:0003676;
Chromosome 7
POPTR_0007s01110	estExt_Genewise1_v1.C_LG_VII0556	scaffold_7	602330	603357	ERF9 (ERF DOMAIN PROTEIN 9); DNA binding / transcription factor/ transcription repressor	AT5G44210.1	GO:0003700;GO:0006355;
POPTR_0007s02030	eugene3.00070182	scaffold_7	1179553	1186177	cell division cycle protein 48-related / CDC48-related	AT1G05910.1	GO:0016887;GO:0005524;
POPTR_0007s03170	estExt_Genewise1_v1.C_LG_VII1188	scaffold_7	1831551	1833708	NIC1 (NICOTINAMIDASE 1); catalytic/ nicotinamidase	AT2G22570.1	GO:0003824;GO:0008152;
POPTR_0007s03800	estExt_fgenesh4_pg.C_LG_VII0336	scaffold_7	2221695	2223190	unknown protein	AT2G38820.2	GO:0005575;GO:0003674;GO:0008150;
POPTR_0007s03850	fgenesh4_pg.C_LG_VII000343	scaffold_7	2266260	2278250	PI-4KBETA1 (PHOSPHATIDYLINOSITOL 4-OH KINASE BETA1); 1-phosphatidylinositol 4-kinase	AT5G64070.1	GO:0016773;
POPTR_0007s04500	eugene3.04390001	scaffold_7	2788916	2792759	AIR3; serine-type endopeptidase	AT2G04160.1	GO:0004252;GO:0043086;GO:0042802;GO:0006508;
POPTR_0007s04840	gw1.VII.1642.1	scaffold_7	3024998	3026279	unknown protein	AT3G14880.2	GO:0005575;GO:0003674;GO:0008150;
POPTR_0007s05490	grail3.0011014701	scaffold_7	3575527	3578067	ANNAT2 (Annexin Arabidopsis 2); calcium ion binding / calcium-dependent phospholipid binding	AT5G65020.1	GO:0005544;GO:0005509;
POPTR_0007s09560	grail3.0089005701	scaffold_7	9025963	9027669	unknown protein	AT5G66230.1	GO:0005575;GO:0003674;GO:0008150;
POPTR_0007s11570	estExt_fgenesh4_pg.C_LG_VII0935	scaffold_7	11953357	11954762	reticulon family protein (RTNLB13)	AT2G23640.1	GO:0005783;
POPTR_0007s11600	estExt_Genewise1_v1.C_LG_VII3096	scaffold_7	11966467	11970349	sks17 (SKU5 Similar 17); copper ion binding / oxidoreductase	AT5G66920.1	GO:0005507;GO:0055114;GO:0016491;
POPTR_0007s13190	grail3.0019022001	scaffold_7	13314586	13317277	(1-4)-beta-mannan endohydrolase, putative	AT5G66460.1	GO:0005575;GO:0003674;GO:0008150;
POPTR_0007s13320	gw1.VII.3677.1	scaffold_7	13441207	13443107	AAA-type ATPase family protein	AT2G18193.1	GO:0005524;
POPTR_0007s13540	estExt_Genewise1_v1.C_LG_VII3760	scaffold_7	13595635	13601496	BGAL3 (beta-galactosidase 3); beta-galactosidase/ catalytic/ cation binding / sugar binding	AT4G36360.1	GO:0005529;GO:0005975;GO:0004553;
POPTR_0007s13840	eugene3.00071193	scaffold_7	13854216	13855348	lactoylglutathione lyase family protein / glyoxalase I family protein	AT1G15380.1	GO:0005575;GO:0003674;GO:0008150;
POPTR_0007s13930	grail3.0019029201	scaffold_7	13923731	13924826	HIS1-3 (HISTONE H1-3); DNA binding / nucleosomal DNA binding	AT2G18050.1	GO:0006334;GO:0000786;GO:0005634;GO:0003677;
POPTR_0007s14020	grail3.0019029901	scaffold_7	13959882	13960688	histone H4	AT5G59690.1	GO:0003677;
POPTR_0007s14090	grail3.0019030801	scaffold_7	13999478	14000080	histone H4	AT5G59690.1	GO:0003677;
POPTR_0007s15180	fgenesh4_pg.C_LG_VII001304	scaffold_7	14797889	14803501	beta-amyrin synthase, putative	AT1G78950.1	GO:0003824;
POPTR_0007s15300	eugene3.00071331	scaffold_7	14879786	14881471	unknown protein	AT3G19990.1	GO:0005575;GO:0003674;GO:0008150;
POPTR_0007s15320	estExt_fgenesh4_pg.C_LG_VII1313	scaffold_7	14892781	14894622	HMGB6; transcription factor	AT5G23420.1	GO:0005634;GO:0003677;
Chromosome 8
POPTR_0008s01000	gw1.VIII.1454.1	scaffold_8	468218	471544	PGDH (3-PHOSPHOGLYCERATE DEHYDROGENASE); phosphoglycerate dehydrogenase	AT1G17745.1	GO:0051287;GO:0016597;GO:0048037;GO:0008152;GO:0016616;
POPTR_0008s01200	fgenesh4_pg.C_LG_VIII000091	scaffold_8	575657	579818	EIN3 (ETHYLENE-INSENSITIVE3); transcription factor	AT3G20770.1	GO:0005634;GO:0030528;
POPTR_0008s01810	eugene3.00080139	scaffold_8	849628	851947	CAT7 (CATIONIC AMINO ACID TRANSPORTER 7); cationic amino acid transmembrane transporter	AT3G10600.1	GO:0005575;GO:0003674;GO:0008150;
POPTR_0008s02380	eugene3.00080201	scaffold_8	1144092	1145397	ankyrin repeat family protein	AT3G18670.1	GO:0005575;GO:0003674;GO:0008150;
POPTR_0008s02400	eugene3.00080206	scaffold_8	1162585	1166313	ankyrin repeat family protein	AT3G18670.1	GO:0005575;GO:0003674;GO:0008150;
POPTR_0008s02570	fgenesh4_pg.C_LG_VIII000212	scaffold_8	1263535	1265356	CYP77A4; electron carrier/ heme binding / iron ion binding / monooxygenase/ oxygen binding	AT5G04660.1	GO:0004497;GO:0020037;GO:0009055;
POPTR_0008s04390	eugene3.00080380	scaffold_8	2467863	2468144	hydrophobic protein, putative / low temperature and salt responsive protein, putative	AT2G38905.1	GO:0016021;
POPTR_0008s04720	estExt_fgenesh4_kg.C_LG_VIII0019	scaffold_8	2712952	2714056	histone H4	AT1G07660.1	GO:0003677;
POPTR_0008s05720	estExt_fgenesh4_pg.C_LG_VIII0467	scaffold_8	3311682	3313632	ATEXPA4 (ARABIDOPSIS THALIANA EXPANSIN A4)	AT2G39700.1	GO:0005575;GO:0003674;GO:0008150;
POPTR_0008s06200	grail3.0049026201	scaffold_8	3656649	3659010	unknown protein	AT3G55646.1	GO:0005575;GO:0003674;GO:0008150;
POPTR_0008s06210	estExt_fgenesh4_pg.C_LG_VIII0518	scaffold_8	3659592	3660216	protease inhibitor/seed storage/lipid transfer protein (LTP) family protein	AT5G05960.1	GO:0005575;GO:0003674;GO:0008150;
POPTR_0008s06610	gw1.VIII.884.1	scaffold_8	3941422	3943203	HSPRO2 (ARABIDOPSIS ORTHOLOG OF SUGAR BEET HS1 PRO-1 2)	AT2G40000.1	GO:0005575;GO:0003674;GO:0008150;
POPTR_0008s07760	grail3.0010009701	scaffold_8	4761227	4762109	unknown protein	AT5G16250.1	GO:0005575;GO:0003674;GO:0008150;
POPTR_0008s08030	eugene3.00080741	scaffold_8	4958616	4962815	ECT8 (evolutionarily conserved C-terminal region 8)	AT1G79270.1	GO:0005575;GO:0003674;GO:0008150;
POPTR_0008s08610	eugene3.00080799	scaffold_8	5339959	5341868	amino acid transporter family protein	AT3G28960.1	GO:0005575;GO:0003674;GO:0008150;
POPTR_0008s08690	eugene3.00080805	scaffold_8	5369976	5371011	zinc finger (C3HC4-type RING finger) family protein	AT1G26800.1	GO:0005575;GO:0003674;GO:0008150;
POPTR_0008s09480	grail3.0010024201	scaffold_8	5875115	5877531	PDCB3 (PLASMODESMATA CALLOSE-BINDING PROTEIN 3); callose binding / polysaccharide binding	AT1G18650.1	GO:0005575;GO:0003674;GO:0008150;
POPTR_0008s09620	eugene3.00080900	scaffold_8	5931979	5936867	expressed protein	At1g13740	-
POPTR_0008s11480	eugene3.00081080	scaffold_8	7289382	7291132	chloroplast nucleoid DNA-binding protein-related	AT3G25700.1	GO:0005575;GO:0003674;GO:0008150;
POPTR_0008s11540	grail3.0010045601	scaffold_8	7331388	7333567	oxidoreductase, acting on NADH or NADPH	AT1G75290.1	GO:0016564;GO:0006808;
POPTR_0008s11600	gw1.VIII.1153.1	scaffold_8	7397337	7399229	TEM1 (TEMPRANILLO 1); transcription factor	AT1G25560.1	GO:0003700;GO:0006355;
POPTR_0008s11890	eugene3.00081119	scaffold_8	7623774	7629263	similar to alpha-xylosidase (XYL1); putative; similar to strong similarity to alpha-xylosidase precursor GI:4163997 from (Arabidopsis thaliana); [ co-ortholog (1of2) of At3g45940, At1g68560, ]	At1g68560	-
POPTR_0008s12680	estExt_fgenesh4_pm.C_LG_VIII0544	scaffold_8	8198198	8201002	unknown protein	AT1G71080.1	GO:0005575;GO:0003674;GO:0008150;
POPTR_0008s12740	grail3.0010056001	scaffold_8	8224449	8227104	heavy-metal-associated domain-containing protein	AT1G23000.1	GO:0046872;GO:0030001;
POPTR_0008s12780	fgenesh4_pg.C_LG_VIII001149	scaffold_8	8253175	8261960	phosphatidylinositol-4-phosphate 5-kinase family protein	AT1G71010.1	GO:0046488;GO:0016307;
POPTR_0008s12800	eugene3.00081200	scaffold_8	8302201	8303340	hydroxyproline-rich glycoprotein family protein	AT1G23040.1	GO:0005575;GO:0003674;GO:0008150;
POPTR_0008s12810	estExt_fgenesh4_pg.C_LG_VIII1144	scaffold_8	8308869	8309794	hydroxyproline-rich glycoprotein family protein	AT1G70985.1	GO:0005575;GO:0003674;GO:0008150;
POPTR_0008s12860	grail3.0010057701	scaffold_8	8368036	8369759	scpl50 (serine carboxypeptidase-like 50); serine-type carboxypeptidase	AT1G15000.1	GO:0006508;GO:0004185;
POPTR_0008s13040	estExt_Genewise1_v1.C_LG_VIII0155	scaffold_8	8497300	8498501	major latex protein-related / MLP-related	AT1G14930.1	GO:0006952;GO:0009607;
POPTR_0008s13090	fgenesh4_pm.C_LG_VIII000571	scaffold_8	8534389	8537163	RGA1 (REPRESSOR OF GA1-3 1); protein binding / transcription factor	AT2G01570.1	GO:0005575;GO:0003674;GO:0008150;
POPTR_0008s13200	estExt_Genewise1_v1.C_LG_VIII0544	scaffold_8	8648607	8653215	ATGH9B1 (ARABIDOPSIS THALIANA GLYCOSYL HYDROLASE 9B1); cellulase/ hydrolase, hydrolyzing O-glycosyl compounds	AT1G70710.1	GO:0005975;GO:0004553;
POPTR_0008s14850	gw1.VIII.1018.1	scaffold_8	9866336	9868873	binding / catalytic/ oxidoreductase	AT1G54870.1	GO:0008152;GO:0016491;
POPTR_0008s15370	fgenesh4_pg.C_LG_VIII001381	scaffold_8	10236903	10240196	unknown protein	AT3G22520.1	GO:0005575;GO:0003674;GO:0008150;
POPTR_0008s15760	eugene3.00081476	scaffold_8	10504154	10505198	ELIP1 (EARLY LIGHT-INDUCABLE PROTEIN); chlorophyll binding	AT3G22840.1	GO:0016020;GO:0009765;
POPTR_0008s15800	eugene3.151410001	scaffold_8	10518111	10519270	ELIP1 (EARLY LIGHT-INDUCABLE PROTEIN); chlorophyll binding	AT3G22840.1	GO:0016020;GO:0009765;
POPTR_0008s15930	gw1.VIII.515.1	scaffold_8	10626955	10630871	unknown protein	AT3G55760.1	GO:0005575;GO:0003674;GO:0008150;
POPTR_0008s17420	estExt_fgenesh4_pm.C_LG_VIII0731	scaffold_8	11689665	11692484	BAM1 (BETA-AMYLASE 1); beta-amylase	AT3G23920.1	GO:0016161;GO:0000272;
POPTR_0008s18250	eugene3.00081702	scaffold_8	12219741	12221691	pectate lyase family protein	AT1G67750.1	GO:0005575;GO:0003674;GO:0008150;
POPTR_0008s18380	gw1.VIII.377.1	scaffold_8	12342554	12345560	glycosyl hydrolase family 5 protein / cellulase family protein	AT1G13130.1	GO:0005975;GO:0004553;
POPTR_0008s18400	gw1.VIII.369.1	scaffold_8	12367735	12372920	RGLG2 (RING domain Ligase2); ubiquitin-protein ligase	AT5G14420.1	GO:0005575;GO:0003674;GO:0008150;
POPTR_0008s20860	estExt_fgenesh4_pg.C_LG_VIII1833	scaffold_8	14861100	14862050	unknown protein	AT3G06070.1	GO:0005575;GO:0003674;GO:0008150;
POPTR_0008s20870	gw1.VIII.1952.1	scaffold_8	14887072	14889573	BMY3; beta-amylase/ catalytic/ cation binding	AT5G18670.1	GO:0016161;GO:0000272;
POPTR_0008s20960	estExt_fgenesh4_pg.C_LG_VIII1848	scaffold_8	15012707	15014994	integral membrane family protein	AT4G15630.1	GO:0005575;GO:0003674;GO:0008150;
POPTR_0008s23110	estExt_Genewise1_v1.C_770111	scaffold_8	18365602	18366626	MLP423 (MLP-LIKE PROTEIN 423)	AT1G24020.1	GO:0006952;GO:0009607;
Chromosome 9
POPTR_0009s02050	estExt_fgenesh4_pm.C_LG_IX0680	scaffold_9	2678450	2682610	senescence-associated family protein; similar to senescence-associated protein 5 (Hemerocallis hybrid cultivar) gi|3551954|gb|AAC34855|; [ ortholog of At5g60220,At3g45600,]	At3g45600	-
POPTR_0009s03360	eugene3.00091361	scaffold_9	4001836	4002400	protease inhibitor, putative	AT2G38870.1	GO:0009611;GO:0004867;
POPTR_0009s03790	estExt_Genewise1_v1.C_LG_IX4165	scaffold_9	4377987	4380612	SCL14 (SCARECROW-LIKE 14); transcription factor	AT1G07530.1	GO:0005575;GO:0003674;GO:0008150;
POPTR_0009s03910	grail3.0001114901	scaffold_9	4492422	4492730	unknown protein	AT5G02220.1	GO:0005575;GO:0003674;GO:0008150;
POPTR_0009s04210	fgenesh4_pg.C_LG_IX001205	scaffold_9	4695748	4698442	protein phosphatase 2C, putative / PP2C, putative	AT1G07430.1	GO:0005575;GO:0003674;GO:0008150;
POPTR_0009s04320	grail3.0001112401	scaffold_9	4747942	4751122	unknown protein	AT5G59080.1	GO:0005575;GO:0003674;GO:0008150;
POPTR_0009s04370	estExt_fgenesh4_pg.C_LG_IX1183	scaffold_9	4772018	4772939	COPT1 (copper transporter 1); copper ion transmembrane transporter	AT5G59030.1	GO:0005375;GO:0016021;GO:0006825;
POPTR_0009s04560	estExt_Genewise1_v1.C_LG_IX3930	scaffold_9	4881267	4883395	PCNA2 (PROLIFERATING CELL NUCLEAR ANTIGEN 2); DNA binding / DNA polymerase processivity factor	AT2G29570.1	GO:0030337;GO:0043626;GO:0006275;GO:0003677;
POPTR_0009s04650	estExt_fgenesh4_pg.C_LG_IX1158	scaffold_9	4938525	4946149	PHS2 (ALPHA-GLUCAN PHOSPHORYLASE 2); phosphorylase/ transferase, transferring glycosyl groups	AT3G46970.1	GO:0005975;GO:0004645;
POPTR_0009s04920	eugene3.00091201	scaffold_9	5157943	5159736	UGT71D1 (UDP-GLUCOSYL TRANSFERASE 71D1); UDP-glycosyltransferase/ quercetin 3-O-glucosyltransferase/ transferase, transferring glycosyl groups	AT2G29730.1	GO:0005575;GO:0003674;GO:0008150;
POPTR_0009s05420	eugene3.00091150	scaffold_9	5529324	5531268	UBC19 (ubiquitin-conjugating enzyme19); ubiquitin-protein ligase	AT3G20060.1	GO:0019787;GO:0043687;GO:0051246;
POPTR_0009s05830	estExt_Genewise1_v1.C_LG_IX3539	scaffold_9	5814201	5820385	MATE efflux family protein	AT1G51340.2	GO:0015297;GO:0016020;GO:0006855;GO:0015238;
POPTR_0009s06490	fgenesh4_pg.C_LG_IX000993	scaffold_9	6252214	6256721	unknown protein	AT5G47940.1	GO:0005575;GO:0003674;GO:0008150;
POPTR_0009s06670	eugene3.00091028	scaffold_9	6401628	6404645	unknown protein	AT3G52110.1	GO:0005575;GO:0003674;GO:0008150;
POPTR_0009s07200	estExt_Genewise1_v1.C_LG_IX3131	scaffold_9	6776153	6783549	dihydropyrimidinase / DHPase / dihydropyrimidine amidohydrolase / hydantoinase (PYD2)	AT5G12200.1	GO:0016787;
POPTR_0009s07510	gw1.IX.3080.1	scaffold_9	6989363	6991937	LRP1 (LATERAL ROOT PRIMORDIUM 1); protein homodimerization	AT5G12330.1	GO:0005575;GO:0003674;GO:0008150;
POPTR_0009s08250	eugene3.00090861	scaffold_9	7594795	7596087	unknown protein	AT2G16290.1	GO:0005575;GO:0003674;GO:0008150;
POPTR_0009s08770	eugene3.00090811	scaffold_9	7916796	7920641	unknown protein	AT2G16270.1	GO:0005575;GO:0003674;GO:0008150;
POPTR_0009s09000	estExt_fgenesh4_pg.C_LG_IX0752	scaffold_9	8086970	8093247	xanthine/uracil permease family protein	AT1G49960.1	GO:0005215;GO:0016020;GO:0006810;
POPTR_0009s09530	grail3.0001065501	scaffold_9	8389754	8391843	AGP18 (ARABINOGALACTAN PROTEIN 18)	AT4G37450.1	GO:0005575;GO:0003674;GO:0008150;
POPTR_0009s09710	eugene3.00090719	scaffold_9	8515225	8517236	unknown protein	AT2G15020.1	GO:0005575;GO:0003674;GO:0008150;
POPTR_0009s10750	eugene3.00090620	scaffold_9	9153936	9155193	hydrolase	AT1G19190.1	GO:0016787;GO:0008152;
POPTR_0009s11720	fgenesh4_pm.C_LG_IX000264	scaffold_9	9674937	9676582	BURP domain-containing protein	AT1G49320.1	GO:0005575;GO:0003674;GO:0008150;
POPTR_0009s12140	estExt_Genewise1_v1.C_LG_IX1717	scaffold_9	9947378	9953015	APL3; glucose-1-phosphate adenylyltransferase	AT4G39210.1	GO:0016779;GO:0016740;GO:0009058;
POPTR_0009s12620	grail3.0001038001	scaffold_9	10272305	10274176	zinc finger (GATA type) family protein	AT5G66320.1	GO:0003700;GO:0043565;GO:0008270;GO:0006355;
POPTR_0009s13110	estExt_fgenesh4_pg.C_LG_IX0381	scaffold_9	10526083	10527458	PIP1A (PLASMA MEMBRANE INTRINSIC PROTEIN 1A); water channel	AT3G61430.1	GO:0005215;GO:0016020;GO:0006810;
POPTR_0009s13180	estExt_fgenesh4_pg.C_LG_IX0374	scaffold_9	10559613	10560237	unknown protein	AT2G21180.1	GO:0005575;GO:0003674;GO:0008150;
POPTR_0009s13510	estExt_Genewise1_v1.C_LG_IX1261	scaffold_9	10733859	10736431	thaumatin, putative	AT4G38660.1	GO:0005575;GO:0003674;GO:0008150;
POPTR_0009s13600	gw1.IX.1232.1	scaffold_9	10800588	10803090	ERD7 (EARLY-RESPONSIVE TO DEHYDRATION 7)	AT2G17840.1	GO:0005575;GO:0003674;GO:0008150;
POPTR_0009s14380	eugene3.00090275	scaffold_9	11275846	11277243	ATHCHIB (ARABIDOPSIS THALIANA BASIC CHITINASE); chitinase	AT3G12500.1	GO:0004568;GO:0006032;GO:0008061;GO:0016998;
POPTR_0009s15030	grail3.0001018301	scaffold_9	11656551	11657226	unknown protein	AT5G22580.1	GO:0005575;GO:0003674;GO:0008150;
POPTR_0009s15140	grail3.0001016801	scaffold_9	11759275	11760867	unknown protein	AT2G27830.1	GO:0005575;GO:0003674;GO:0008150;
POPTR_0009s16080	eugene3.00090110	scaffold_9	12307524	12309816	EIN3 (ETHYLENE-INSENSITIVE3); transcription factor	AT3G20770.1	GO:0005634;GO:0030528;
POPTR_0009s16300	gw1.IX.349.1	scaffold_9	12428103	12428955	unknown protein	AT5G06270.1	GO:0005575;GO:0003674;GO:0008150;
POPTR_0009s16310	gw1.IX.346.1	scaffold_9	12435505	12436573	CCR4-NOT transcription complex protein, putative	AT3G44260.1	GO:0005634;
POPTR_0009s16730	estExt_fgenesh4_pg.C_LG_IX0044	scaffold_9	12646011	12649598	CYCB2;4 (CYCLIN B2;4); cyclin-dependent protein kinase regulator	AT1G76310.1	GO:0005634;
Chromosome 10
POPTR_0010s00270	estExt_Genewise1_v1.C_LG_X3541	scaffold_10	59352	60320	MLP423 (MLP-LIKE PROTEIN 423)	AT1G24020.1	GO:0006952;GO:0009607;
POPTR_0010s01230	eugene3.00100098	scaffold_10	1088402	1088885	0	0	GO:0005575;GO:0003674;GO:0008150;
POPTR_0010s01590	estExt_fgenesh4_pg.C_LG_X0149	scaffold_10	1810490	1811381	ATDI21 (ARABIDOPSIS THALIANA DROUGHT-INDUCED 21)	AT4G15910.1	GO:0006950;
POPTR_0010s01620	estExt_fgenesh4_pg.C_LG_X0154	scaffold_10	1830570	1832480	unknown protein	AT3G16660.1	GO:0005575;GO:0003674;GO:0008150;
POPTR_0010s03010	estExt_Genewise1_v1.C_LG_X4165	scaffold_10	3519759	3524614	GS2 (GLUTAMINE SYNTHETASE 2); glutamate-ammonia ligase	AT5G35630.1	GO:0004356;GO:0006807;GO:0006542;
POPTR_0010s03960	eugene3.02130017	scaffold_10	4714522	4715611	ERD9 (EARLY-RESPONSIVE TO DEHYDRATION 9); glutathione transferase	AT1G10370.1	GO:0005575;GO:0003674;GO:0008150;
POPTR_0010s05090	gw1.X.5370.1	scaffold_10	6499218	6503270	unknown protein	AT1G10600.1	GO:0005575;GO:0003674;GO:0008150;
POPTR_0010s05400	gw1.X.5281.1	scaffold_10	6847331	6862685	starch excess protein (SEX1) identical to SEX1 [Arabidopsis thaliana] GI:12044358; supporting cDNA gi|12044357|gb|AF312027.1|AF312027	At1g10760	-
POPTR_0010s06390	eugene3.00100492	scaffold_10	7780778	7782262	transferase/ transferase, transferring acyl groups other than amino-acyl groups	AT1G24430.1	GO:0016747;
POPTR_0010s07070	grail3.0036009801	scaffold_10	8297189	8298366	ATGSTU7 (ARABIDOPSIS THALIANA GLUTATHIONE S-TRANSFERASE TAU 7); glutathione transferase	AT2G29420.1	GO:0005575;GO:0003674;GO:0008150;
POPTR_0010s07170	estExt_Genewise1_v1.C_LG_X4725	scaffold_10	8330032	8331263	ATGSTU7 (ARABIDOPSIS THALIANA GLUTATHIONE S-TRANSFERASE TAU 7); glutathione transferase	AT2G29420.1	GO:0005575;GO:0003674;GO:0008150;
POPTR_0010s07470	eugene3.00100396	scaffold_10	8517570	8518854	AWPM-19-like membrane family protein	AT1G04560.1	GO:0005575;GO:0003674;GO:0008150;
POPTR_0010s07710	estExt_Genewise1_v1.C_LG_X4562	scaffold_10	8695420	8697934	ATS1 (ARABIDOPSIS THALIANA SEED GENE 1); calcium ion binding	AT4G26740.1	GO:0005575;GO:0003674;GO:0008150;
POPTR_0010s07850	gw1.X.4548.1	scaffold_10	8825261	8836003	cyclopropane fatty acid synthase, putative / CPA-FA synthase, putative	AT3G23510.1	GO:0009055;GO:0008152;GO:0008168;GO:0008610;GO:0008825;GO:0016491;
POPTR_0010s08740	estExt_fgenesh4_pm.C_LG_X0271	scaffold_10	9601571	9602583	histone H1.2	AT2G30620.1	GO:0006334;GO:0000786;GO:0005634;GO:0003677;
POPTR_0010s09950	grail3.0006002201	scaffold_10	10551687	10554183	haloacid dehalogenase-like hydrolase family protein	AT2G32150.1	GO:0003824;GO:0008152;
POPTR_0010s10190	eugene3.00100842	scaffold_10	10763300	10764580	unknown protein	AT5G19260.1	GO:0005575;GO:0003674;GO:0008150;
POPTR_0010s10300	gw1.X.6063.1	scaffold_10	10836024	10847021	AMY3 (ALPHA-AMYLASE-LIKE 3); alpha-amylase	AT1G69830.1	GO:0004556;GO:0005975;GO:0005509;
POPTR_0010s10570	estExt_fgenesh4_pg.C_LG_X0871	scaffold_10	11072630	11074457	unknown protein	AT1G70230.1	GO:0005575;GO:0003674;GO:0008150;
POPTR_0010s11840	eugene3.00101013	scaffold_10	11977233	11980063	PDLP6 (PLASMODESMATA-LOCATED PROTEIN 6)	AT2G01660.1	GO:0005575;GO:0003674;GO:0008150;
POPTR_0010s11850	estExt_fgenesh4_pg.C_LG_X0979	scaffold_10	12002800	12006431	JAZ3 (JASMONATE-ZIM-DOMAIN PROTEIN 3)	AT3G17860.1	GO:0005575;GO:0003674;GO:0008150;
POPTR_0010s12110	estExt_fgenesh4_pg.C_LG_X1001	scaffold_10	12191525	12192721	MLP28 (MLP-LIKE PROTEIN 28)	AT1G70830.1	GO:0006952;GO:0009607;
POPTR_0010s12370	estExt_fgenesh4_pg.C_LG_X1023	scaffold_10	12392255	12394579	heat shock protein binding	AT1G71000.1	GO:0031072;
POPTR_0010s13350	fgenesh4_pg.C_LG_X001128	scaffold_10	13190900	13192157	unknown protein	AT1G68440.1	GO:0005575;GO:0003674;GO:0008150;
POPTR_0010s13990	grail3.0006037601	scaffold_10	13697920	13700674	oxidoreductase, acting on NADH or NADPH	AT1G75290.1	GO:0016564;GO:0006808;
POPTR_0010s14690	fgenesh4_pg.C_LG_X001247	scaffold_10	14210404	14213513	GDSL-motif lipase/hydrolase family protein	AT1G71691.2	GO:0006629;GO:0016788;
POPTR_0010s14740	estExt_fgenesh4_pm.C_LG_X0542	scaffold_10	14247845	14252161	BIM2 (BES1-interacting Myc-like protein 2); DNA binding / transcription factor	AT1G69010.1	GO:0045449;GO:0030528;
POPTR_0010s15130	estExt_fgenesh4_pm.C_LG_X0551	scaffold_10	14482494	14488295	BXL1 (BETA-XYLOSIDASE 1); hydrolase, hydrolyzing O-glycosyl compounds	AT5G49360.1	GO:0005975;GO:0004553;
POPTR_0010s15220	grail3.0006046801	scaffold_10	14559471	14561955	mitochondrial import inner membrane translocase subunit Tim17/Tim22/Tim23 family protein	AT4G16160.2	GO:0008565;GO:0015031;GO:0005743;
POPTR_0010s15280	grail3.0006047901	scaffold_10	14611556	14612443	AtbZIP1 (Arabidopsis thaliana basic leucine-zipper 1); DNA binding / protein heterodimerization/ transcription factor	AT5G49450.1	GO:0003700;GO:0043565;GO:0046983;GO:0005634;GO:0006355;
POPTR_0010s16030	estExt_Genewise1_v1.C_LG_X0701	scaffold_10	15101038	15101996	HS1 (HEAT STABLE PROTEIN 1)	AT3G17210.1	GO:0005575;GO:0003674;GO:0008150;
POPTR_0010s16160	estExt_Genewise1_v1.C_LG_X0725	scaffold_10	15170770	15171530	eukaryotic translation initiation factor SUI1, putative	AT5G54940.1	GO:0006413;GO:0003743;
POPTR_0010s16180	gw1.X.736.1	scaffold_10	15180617	15183359	glycoside hydrolase family 28 protein / polygalacturonase (pectinase) family protein	AT1G48100.1	GO:0005975;GO:0004650;
POPTR_0010s16270	estExt_fgenesh4_pg.C_LG_X1376	scaffold_10	15245863	15247072	unknown protein	AT3G17350.1	GO:0005575;GO:0003674;GO:0008150;
POPTR_0010s17440	grail3.0154002001	scaffold_10	16026493	16028734	ATEXPA1 (ARABIDOPSIS THALIANA EXPANSIN A1)	AT1G69530.1	GO:0005575;GO:0003674;GO:0008150;
POPTR_0010s18160	gw1.X.1304.1	scaffold_10	16516593	16518308	ATOCT3 (ARABIDOPSIS THALIANA ORGANIC CATION/CARNITINE TRANSPORTER 3); carbohydrate transmembrane transporter/ sugar:hydrogen symporter	AT1G16390.1	GO:0005575;GO:0003674;GO:0008150;
POPTR_0010s18940	grail3.0022006801	scaffold_10	17025067	17026017	0	0	GO:0005575;GO:0003674;GO:0008150;
POPTR_0010s19870	estExt_fgenesh4_pm.C_LG_X0749	scaffold_10	17657254	17658945	HSPRO2 (ARABIDOPSIS ORTHOLOG OF SUGAR BEET HS1 PRO-1 2)	AT2G40000.1	GO:0005575;GO:0003674;GO:0008150;
POPTR_0010s20240	estExt_Genewise1_v1.C_LG_X1905	scaffold_10	17915924	17918430	unknown protein	AT5G05840.1	GO:0005575;GO:0003674;GO:0008150;
POPTR_0010s20810	gw1.X.2081.1	scaffold_10	18258641	18261370	RCA (RUBISCO ACTIVASE); ADP binding / ATP binding / enzyme regulator/ ribulose-1,5-bisphosphate carboxylase/oxygenase activator	AT2G39730.1	GO:0005524;
POPTR_0010s21980	estExt_Genewise1_v1.C_LG_X2396	scaffold_10	19085984	19088706	TT5 (TRANSPARENT TESTA 5); chalcone isomerase	AT3G55120.1	GO:0042398;GO:0016872;
POPTR_0010s22380	estExt_Genewise1_v1.C_LG_X2499	scaffold_10	19328803	19331777	RNA recognition motif (RRM)-containing protein	AT3G54770.1	GO:0003676;
POPTR_0010s23570	gw1.X.2863.1	scaffold_10	20105224	20110412	pectate lyase family protein	AT5G04310.1	GO:0005575;GO:0003674;GO:0008150;
POPTR_0010s24560	grail3.0106013302	scaffold_10	20718458	20720383	ATFD3 (ferredoxin 3); 2 iron, 2 sulfur cluster binding / electron carrier/ iron-sulfur cluster binding	AT2G27510.1	GO:0051536;GO:0009055;
POPTR_0010s24730	eugene3.00102468	scaffold_10	20773959	20777660	CAT6 (CATIONIC AMINO ACID TRANSPORTER 6); amino acid transmembrane transporter/ basic amino acid transmembrane transporter/ cationic amino acid transmembrane transporter	AT5G04770.1	GO:0016020;GO:0006810;
POPTR_0010s25830	eugene3.00102348	scaffold_10	21311419	21312745	zinc finger (B-box type) family protein	AT3G21150.1	GO:0008270;GO:0005622;
Chromosome 11
POPTR_0011s00500	eugene3.00110215	scaffold_11	215482	216933	THI1; protein homodimerization	AT5G54770.1	GO:0009228;
POPTR_0011s03970	eugene3.00110343	scaffold_11	4024521	4025500	universal stress protein (USP) family protein	AT1G11360.1	GO:0006950;
POPTR_0011s04220	grail3.0091006302	scaffold_11	4249910	4258981	similar to NADH dehydrogenase-like protein. [ORG:Medicago sativa]; [ co-ortholog (2of2) of At4g05020, At4g21490, AAL15652, ]	At4g05020	-
POPTR_0011s04700	eugene3.00110272	scaffold_11	4679097	4680047	0	0	GO:0005575;GO:0003674;GO:0008150;
POPTR_0011s04800	eugene3.00110262	scaffold_11	4784222	4785253	SOT17 (SULFOTRANSFERASE 17); desulfoglucosinolate sulfotransferase/ sulfotransferase	AT1G18590.1	GO:0008146;
POPTR_0011s04960	estExt_fgenesh4_pm.C_1240007	scaffold_11	4915328	4916744	unknown protein	AT4G27450.1	GO:0005575;GO:0003674;GO:0008150;
POPTR_0011s05480	estExt_Genewise1_v1.C_1240186	scaffold_11	5451314	5451667	SPL3 (SQUAMOSA PROMOTER BINDING PROTEIN-LIKE 3); DNA binding / transcription factor	AT2G33810.1	GO:0005634;GO:0003677;
POPTR_0011s05910	fgenesh4_pm.C_scaffold_187000008	scaffold_11	5953757	5955220	glycosyltransferase family protein	AT5G54010.1	GO:0005575;GO:0003674;GO:0008150;
POPTR_0011s06760	grail3.0071001401	scaffold_11	7419181	7421842	unknown protein	AT1G29760.1	GO:0005575;GO:0003674;GO:0008150;
POPTR_0011s07570	estExt_fgenesh4_pm.C_LG_XI0230	scaffold_11	8391044	8394588	proline-rich family protein	AT4G18570.1	GO:0005575;GO:0003674;GO:0008150;
POPTR_0011s10880	grail3.0014001501	scaffold_11	13445588	13446743	0	0	GO:0005575;GO:0003674;GO:0008150;
POPTR_0011s11130	estExt_Genewise1_v1.C_LG_XI3560	scaffold_11	13853098	13854553	curculin-like (mannose-binding) lectin family protein	AT1G78850.1	GO:0005529;
POPTR_0011s11370	eugene3.00110845	scaffold_11	14105995	14108366	NCED3 (NINE-CIS-EPOXYCAROTENOID DIOXYGENASE 3); 9-cis-epoxycarotenoid dioxygenase	AT3G14440.1	GO:0005575;GO:0003674;GO:0008150;
POPTR_0011s11960	eugene3.00110909	scaffold_11	14760426	14761617	MT3 (METALLOTHIONEIN 3); copper ion binding	AT3G15353.1	GO:0005575;GO:0003674;GO:0008150;
POPTR_0011s12400	estExt_Genewise1_v1.C_LG_XI3994	scaffold_11	15122953	15124702	RD26 (RESPONSIVE TO DESICCATION 26); transcription activator/ transcription factor	AT4G27410.2	GO:0045449;GO:0003677;
POPTR_0011s14990	estExt_fgenesh4_pg.C_LG_XI1253	scaffold_11	17199503	17203406	major intrinsic family protein / MIP family protein contains Pfam profile: MIP PF00230	At4g10380	-
POPTR_0011s15820	estExt_fgenesh4_pg.C_LG_XI1325	scaffold_11	17878294	17879309	integral membrane family protein	AT5G44550.1	GO:0005575;GO:0003674;GO:0008150;
POPTR_0011s16010	estExt_fgenesh4_pg.C_LG_XI1346	scaffold_11	17986491	17987656	LSH6 (LIGHT SENSITIVE HYPOCOTYLS 6)	AT1G07090.1	GO:0005575;GO:0003674;GO:0008150;
Chromosome 12
POPTR_0012s00940	grail3.0031007501	scaffold_12	605166	606786	UDP-glucoronosyl/UDP-glucosyl transferase family protein	AT3G16520.3	GO:0005575;GO:0003674;GO:0008150;
POPTR_0012s01280	eugene3.00120122	scaffold_12	912960	914438	SOT16 (SULFOTRANSFERASE 16); desulfoglucosinolate sulfotransferase/ sulfotransferase	AT1G74100.1	GO:0008146;
POPTR_0012s01360	eugene3.00120130	scaffold_12	958207	958762	unknown protein	AT5G41761.1	GO:0005575;GO:0003674;GO:0008150;
POPTR_0012s01740	gw1.XII.1331.1	scaffold_12	1321562	1324525	protein phosphatase 2C, putative / PP2C, putative	AT2G29380.1	GO:0005575;GO:0003674;GO:0008150;
POPTR_0012s01940	eugene3.00120179	scaffold_12	1539812	1542517	unknown protein	AT3G60470.1	GO:0005575;GO:0003674;GO:0008150;
POPTR_0012s02170	gw1.XII.179.1	scaffold_12	1812955	1816857	pectinesterase family protein	AT3G49220.1	GO:0042545;GO:0005618;GO:0004857;GO:0030599;
POPTR_0012s04480	gw1.XII.28.1	scaffold_12	3767597	3768119	phosphoethanolamine N-methyltransferase 2, putative (NMT2)	AT1G48600.1	GO:0008168;GO:0008152;
POPTR_0012s08350	estExt_fgenesh4_pm.C_LG_XII0288	scaffold_12	9444545	9447856	GDSL-motif lipase/hydrolase family protein	AT5G62930.1	GO:0006629;GO:0016788;
POPTR_0012s08780	grail3.0015017401	scaffold_12	9859554	9860246	0	0	GO:0005575;GO:0003674;GO:0008150;
POPTR_0012s08790	fgenesh4_pg.C_LG_XII000841	scaffold_12	9871278	9871529	0	0	GO:0005575;GO:0003674;GO:0008150;
POPTR_0012s09310	eugene3.00120841	scaffold_12	10345613	10347621	pectate lyase family protein	AT4G24780.1	GO:0005575;GO:0003674;GO:0008150;
POPTR_0012s09560	eugene3.00120867	scaffold_12	10540661	10541334	unknown protein	AT5G50335.1	GO:0005575;GO:0003674;GO:0008150;
POPTR_0012s09610	eugene3.00120871	scaffold_12	10584223	10585980	unknown protein	AT5G50360.1	GO:0005575;GO:0003674;GO:0008150;
POPTR_0012s09840	gw1.XII.1166.1	scaffold_12	10754083	10756661	elongation factor 1-beta, putative / EF-1-beta, putative	AT2G18110.1	GO:0003746;GO:0006414;GO:0005853;
POPTR_0012s09960	gw1.XII.709.1	scaffold_12	10841875	10843173	zinc finger (MYND type) family protein / F-box family protein	AT1G67340.1	GO:0008270;
POPTR_0012s10340	grail3.0015029402	scaffold_12	11147217	11148527	ATHVA22E	AT5G50720.1	GO:0005575;GO:0003674;GO:0008150;
POPTR_0012s10590	grail3.0015031201	scaffold_12	11317401	11320262	UBC27 (ubiquitin-conjugating enzyme 27); ubiquitin-protein ligase	AT5G50870.1	GO:0019787;GO:0043687;GO:0051246;
POPTR_0012s10750	estExt_fgenesh4_pm.C_LG_XII0384	scaffold_12	11444742	11445692	short-chain dehydrogenase/reductase (SDR) family protein	AT2G47140.1	GO:0008152;GO:0016491;
POPTR_0012s11280	estExt_fgenesh4_pg.C_LG_XII1067	scaffold_12	11786732	11788105	unknown protein	AT5G07330.1	GO:0005575;GO:0003674;GO:0008150;
POPTR_0012s13180	estExt_fgenesh4_pg.C_LG_XII1125	scaffold_12	13447392	13449817	stress-responsive protein-related	AT4G25580.1	GO:0005575;GO:0003674;GO:0008150;
POPTR_0012s13230	estExt_Genewise1_v1.C_LG_XII1403	scaffold_12	13477119	13479040	remorin family protein	AT5G23750.2	GO:0005575;GO:0003674;GO:0008150;
POPTR_0012s13670	gw1.XII.1458.1	scaffold_12	13720608	13722468	AtPP2-A14 (Phloem protein 2-A14); carbohydrate binding	AT5G52120.1	GO:0005575;GO:0003674;GO:0008150;
POPTR_0012s13780	gw1.XII.1035.1	scaffold_12	13786873	13789455	sorbitol dehydrogenase, putative / L-iditol 2-dehydrogenase, putative	AT5G51970.1	GO:0008270;GO:0055114;GO:0016491;
Chromosome 13
POPTR_0013s00340	eugene3.00130015	scaffold_13	108018	109260	RCI2A (RARE-COLD-INDUCIBLE 2A)	AT3G05880.1	GO:0016021;
POPTR_0013s00760	estExt_fgenesh4_pm.C_LG_XIII0026	scaffold_13	391493	394198	CRB (CHLOROPLAST RNA BINDING); binding / catalytic/ coenzyme binding	AT1G09340.1	GO:0003824;GO:0044237;GO:0050662;
POPTR_0013s01530	grail3.0016013002	scaffold_13	865472	868196	pseudouridine synthase and archaeosine transglycosylase (PUA) domain-containing protein	AT1G09150.1	GO:0003723;
POPTR_0013s01640	estExt_fgenesh4_pg.C_LG_XIII0070	scaffold_13	927595	930622	dormancy/auxin associated family protein	AT1G56220.1	GO:0005575;GO:0003674;GO:0008150;
POPTR_0013s01760	gw1.XIII.847.1	scaffold_13	1000751	1005427	unknown protein	AT5G27730.1	GO:0005575;GO:0003674;GO:0008150;
POPTR_0013s02350	grail3.0016020101	scaffold_13	1406548	1408625	ATN (TANGLED)	AT3G05330.1	GO:0005575;GO:0003674;GO:0008150;
POPTR_0013s02750	eugene3.00130250	scaffold_13	1650478	1654078	unknown protein	AT5G27390.1	GO:0005575;GO:0003674;GO:0008150;
POPTR_0013s02800	gw1.XIII.1122.1	scaffold_13	1688118	1690171	CYP93D1; electron carrier/ heme binding / iron ion binding / monooxygenase/ oxygen binding	AT5G06900.1	GO:0004497;GO:0020037;GO:0009055;
POPTR_0013s02980	estExt_fgenesh4_pm.C_LG_XIII0124	scaffold_13	1803022	1805767	GID1C (GA INSENSITIVE DWARF1C); hydrolase	AT5G27320.1	GO:0016787;GO:0008152;
POPTR_0013s03450	eugene3.00130370	scaffold_13	2138924	2141176	SYP52 (SYNTAXIN OF PLANTS 52); SNAP receptor	AT1G79590.1	GO:0005575;GO:0003674;GO:0008150;
POPTR_0013s03860	estExt_fgenesh4_pg.C_LG_XIII0196	scaffold_13	2516685	2518478	ATAUX2-11 (AUXIN INDUCIBLE 2-11); DNA binding / transcription factor	AT5G43700.1	GO:0005634;GO:0045449;
POPTR_0013s03890	estExt_fgenesh4_pg.C_LG_XIII0199	scaffold_13	2550944	2552134	PR4 (PATHOGENESIS-RELATED 4); chitin binding	AT3G04720.1	GO:0050832;GO:0008061;GO:0042742;
POPTR_0013s03900	eugene3.00130410	scaffold_13	2555242	2556417	PR4 (PATHOGENESIS-RELATED 4); chitin binding	AT3G04720.1	GO:0050832;GO:0008061;GO:0042742;
POPTR_0013s04790	eugene3.00130500	scaffold_13	3303178	3306355	GDSL-motif lipase/hydrolase family protein	AT5G33370.1	GO:0006629;GO:0016788;
POPTR_0013s05010	eugene3.00130523	scaffold_13	3539300	3540904	SYP111 (SYNTAXIN OF PLANTS 111); SNAP receptor	AT1G08560.1	GO:0016020;
POPTR_0013s05080	eugene3.00130531	scaffold_13	3595079	3597093	anac047 (Arabidopsis NAC domain containing protein 47); transcription factor	AT3G04070.1	GO:0045449;GO:0003677;
POPTR_0013s05340	eugene3.00130559	scaffold_13	3819586	3823165	TUA5; structural constituent of cytoskeleton	AT5G19780.1	GO:0043234;GO:0051258;GO:0003924;GO:0005525;
POPTR_0013s05400	eugene3.00130565	scaffold_13	3856552	3856824	AGP14 (ARABINOGALACTAN PROTEIN 14)	AT5G56540.1	GO:0005575;GO:0003674;GO:0008150;
POPTR_0013s05890	eugene3.00130613	scaffold_13	4272788	4274609	0	0	GO:0006950;GO:0009415;
POPTR_0013s06200	gw1.XIII.2195.1	scaffold_13	4595001	4596915	CAX7 (calcium exchanger 7); calcium:sodium antiporter/ cation:cation antiporter	AT5G17860.1	GO:0016021;
POPTR_0013s06280	estExt_fgenesh4_pg.C_LG_XIII0304	scaffold_13	4697686	4699083	0	0	GO:0005575;GO:0003674;GO:0008150;
POPTR_0013s06710	fgenesh4_pm.C_LG_XIII000297	scaffold_13	5419320	5423042	ribosomal protein L3 family protein contains Pfam profile PF00297: ribosomal protein L3	At2g43030	-
POPTR_0013s07050	estExt_fgenesh4_pg.C_LG_XIII0337	scaffold_13	5754695	5757296	TT7 (TRANSPARENT TESTA 7); flavonoid 3'-monooxygenase/ oxygen binding	AT5G07990.1	GO:0004497;GO:0020037;GO:0009055;
POPTR_0013s07360	fgenesh4_pg.C_LG_XIII000359	scaffold_13	6145674	6148691	integral membrane transporter family protein	AT1G64890.1	GO:0005575;GO:0003674;GO:0008150;
POPTR_0013s07800	eugene3.00870003	scaffold_13	6634581	6636348	phosphorylase family protein	AT4G24340.1	GO:0003824;GO:0009116;
POPTR_0013s07980	eugene3.00870013	scaffold_13	6896803	6900232	unknown protein	AT3G03130.1	GO:0005575;GO:0003674;GO:0008150;
POPTR_0013s09480	eugene3.00131045	scaffold_13	9254386	9255728	unknown protein	AT5G05220.1	GO:0005575;GO:0003674;GO:0008150;
POPTR_0013s10210	estExt_fgenesh4_pm.C_410065	scaffold_13	10225386	10227605	GDSL-motif lipase/hydrolase family protein	AT1G71691.2	GO:0006629;GO:0016788;
POPTR_0013s10350	estExt_Genewise1_v1.C_410611	scaffold_13	10469874	10471829	phosphorylase family protein	AT4G24340.1	GO:0003824;GO:0009116;
POPTR_0013s11330	gw1.41.334.1	scaffold_13	11983202	11984145	AtHB33 (ARABIDOPSIS THALIANA HOMEOBOX PROTEIN 33); DNA binding / transcription factor	AT1G75240.1	GO:0005575;GO:0003674;GO:0008150;
POPTR_0013s11670	eugene3.00410087	scaffold_13	12341763	12343298	universal stress protein (USP) family protein	AT1G68300.1	GO:0006950;
POPTR_0013s12020	fgenesh4_pg.C_scaffold_41000055	scaffold_13	12696343	12698846	GDSL-motif lipase/hydrolase family protein	AT1G29670.1	GO:0006629;GO:0016788;
POPTR_0013s13160	eugene3.01420049	scaffold_13	13725771	13726556	unknown protein	AT5G16250.1	GO:0005575;GO:0003674;GO:0008150;
POPTR_0013s13430	eugene3.01420024	scaffold_13	13907413	13908461	unknown protein	AT4G28310.1	GO:0005575;GO:0003674;GO:0008150;
POPTR_0013s13700	grail3.9013000101	scaffold_13	14130536	14131529	0	0	GO:0005575;GO:0003674;GO:0008150;
POPTR_0013s13820	grail3.0092000801	scaffold_13	14183142	14184314	ankyrin repeat family protein	AT4G03470.1	GO:0005575;GO:0003674;GO:0008150;
POPTR_0013s14040	estExt_fgenesh4_pg.C_LG_XIII0468	scaffold_13	14365033	14365707	cell wall protein precursor, putative	AT2G20870.1	GO:0005575;GO:0003674;GO:0008150;
POPTR_0013s14360	grail3.0092004601	scaffold_13	14574536	14576183	unknown protein	AT4G28230.1	GO:0005575;GO:0003674;GO:0008150;
POPTR_0013s14730	eugene3.00131205	scaffold_13	14860460	14861210	PBP1 (PINOID-BINDING PROTEIN 1); calcium ion binding / protein binding	AT5G54490.1	GO:0005575;GO:0003674;GO:0008150;
POPTR_0013s14860	eugene3.00131219	scaffold_13	14956650	14959345	similar to Xyloglucan endotransglucosylase/hydrolase protein 9 precursor (EC 2.4.1.207) (At-XTH9) (XTH-9).; [ co-ortholog (2of2) of At4g03210, ]	At4g03210	-
POPTR_0013s14960	grail3.0092008201	scaffold_13	15033131	15035937	WRKY33; transcription factor	AT2G38470.1	GO:0003700;GO:0043565;GO:0045449;
POPTR_0013s15730	eugene3.00131316	scaffold_13	15635043	15638194	CBS domain-containing protein	AT5G10860.1	GO:0005575;GO:0003674;GO:0008150;
Chromosome 14
POPTR_0014s01940	estExt_Genewise1_v1.C_401069	scaffold_14	1746256	1746853	CB5-D (CYTOCHROME B5 ISOFORM D); heme binding	AT5G48810.1	GO:0020037;
POPTR_0014s02120	eugene3.00400366	scaffold_14	1839891	1842038	cyclin, putative	AT1G47230.1	GO:0005634;
POPTR_0014s02770	gw1.40.791.1	scaffold_14	2306490	2310905	lipase class 3 family protein Since this genomic sequence region is unfinished, the annotated gene may be missing a stop codon or start codon	At1g45201	-
POPTR_0014s02930	estExt_fgenesh4_pm.C_400109	scaffold_14	2417153	2418643	SCP2 (STEROL CARRIER PROTEIN 2); oxidoreductase/ sterol carrier	AT5G42890.1	GO:0005498;
POPTR_0014s03220	gw1.40.697.1	scaffold_14	2566212	2567480	hydrolase	AT1G47480.1	GO:0016787;GO:0008152;
POPTR_0014s03630	grail3.0040016501	scaffold_14	2896380	2897122	cytochrome b6f complex subunit (petM), putative	AT2G26500.1	GO:0009512;
POPTR_0014s05270	estExt_fgenesh4_pg.C_400068	scaffold_14	3988290	3991016	unknown protein	AT3G60470.1	GO:0005575;GO:0003674;GO:0008150;
POPTR_0014s05290	eugene3.35760001	scaffold_14	4000239	4002555	unknown protein	AT2G44930.1	GO:0005575;GO:0003674;GO:0008150;
POPTR_0014s05310	fgenesh4_pg.C_scaffold_40000066	scaffold_14	4012598	4014935	unknown protein	AT3G60470.1	GO:0005575;GO:0003674;GO:0008150;
POPTR_0014s06240	gw1.XIV.699.1	scaffold_14	4757603	4758737	auxin-responsive family protein	AT3G60690.1	GO:0005575;GO:0003674;GO:0008150;
POPTR_0014s07350	estExt_Genewise1_v1.C_LG_XIV1040	scaffold_14	5541184	5543754	unknown protein	AT1G12600.1	GO:0005575;GO:0003674;GO:0008150;
POPTR_0014s08350	grail3.0035020601	scaffold_14	6211111	6214357	hydroxyproline-rich glycoprotein family protein	AT4G23470.1	GO:0005575;GO:0003674;GO:0008150;
POPTR_0014s08440	fgenesh4_pg.C_LG_XIV000324	scaffold_14	6270384	6271912	transferase, transferring glycosyl groups	AT2G22590.1	GO:0005575;GO:0003674;GO:0008150;
POPTR_0014s08500	estExt_fgenesh4_pm.C_LG_XIV0141	scaffold_14	6311343	6313692	ribosomal protein L5 family protein	AT4G01310.1	GO:0003735;GO:0005840;GO:0006412;GO:0005622;
POPTR_0014s08520	eugene3.00140348	scaffold_14	6330504	6335444	myb family transcription factor	AT4G01280.2	GO:0005575;GO:0003674;GO:0008150;
POPTR_0014s09120	grail3.0035027001	scaffold_14	6753609	6758591	JAR1 (JASMONATE RESISTANT 1); ATP binding / adenylyltransferase/ catalytic/ jasmonate-amino synthetase	AT2G46370.1	GO:0005575;GO:0003674;GO:0008150;
POPTR_0014s09260	fgenesh4_kg.C_LG_XIV000011	scaffold_14	6876016	6876746	histone H3	AT1G09200.1	GO:0003677;
POPTR_0014s09860	eugene3.00140486	scaffold_14	7378129	7380101	ATHB-7 (ARABIDOPSIS THALIANA HOMEOBOX 7); transcription activator/ transcription factor	AT2G46680.1	GO:0003700;GO:0043565;GO:0005634;GO:0006355;
POPTR_0014s10240	estExt_Genewise1_v1.C_LG_XIV1950	scaffold_14	7681769	7683551	myb family transcription factor contains Pfam profile: PF00249 myb-like DNA-binding domain; identical to cDNA LATE ELONGATED HYPOCOTYL MYB transcription factor GI:3281845	At1g01060	-
POPTR_0014s10460	eugene3.00140537	scaffold_14	7809141	7809759	serine protease inhibitor, Kazal-type family protein	AT4G01575.1	GO:0005575;GO:0003674;GO:0008150;
POPTR_0014s10620	gw1.XIV.2046.1	scaffold_14	7908648	7912244	unknown protein	AT4G01650.1	GO:0005575;GO:0003674;GO:0008150;
POPTR_0014s11710	eugene3.00140672	scaffold_14	8681274	8682411	universal stress protein (USP) family protein	AT3G62550.1	GO:0006950;
POPTR_0014s12000	gw1.XIV.2418.1	scaffold_14	8882054	8886110	ATCSLD5; 1,4-beta-D-xylan synthase/ cellulose synthase	AT1G02730.1	GO:0016020;GO:0016760;GO:0030244;
POPTR_0014s12620	eugene3.00140761	scaffold_14	9292554	9294089	unknown protein	AT4G15802.1	GO:0005575;GO:0003674;GO:0008150;
POPTR_0014s13170	estExt_Genewise1_v1.C_LG_XIV2782	scaffold_14	9696018	9698594	GID1B (GA INSENSITIVE DWARF1B); hydrolase	AT3G63010.1	GO:0016787;GO:0008152;
POPTR_0014s13660	estExt_fgenesh4_pg.C_LG_XIV0805	scaffold_14	10014122	10016964	GAPA (GLYCERALDEHYDE 3-PHOSPHATE DEHYDROGENASE A SUBUNIT); glyceraldehyde-3-phosphate dehydrogenase/ protein binding	AT3G26650.1	GO:0051287;GO:0004365;GO:0006006;GO:0055114;
POPTR_0014s14200	eugene3.00140920	scaffold_14	10394191	10396348	TT4 (TRANSPARENT TESTA 4); naringenin-chalcone synthase	AT5G13930.1	GO:0006633;GO:0009058;GO:0008415;GO:0004315;
POPTR_0014s14310	eugene3.00140931	scaffold_14	10466437	10468140	xyloglucan:xyloglucosyl transferase, putative / xyloglucan endotransglycosylase, putative / endo-xyloglucan transferase, putative	AT3G23730.1	GO:0005975;GO:0016762;GO:0005618;GO:0048046;GO:0006073;GO:0004553;
POPTR_0014s15410	gw1.XIV.3421.1	scaffold_14	11474076	11480648	barren family protein; similar to low similarity to SP|Q9Y7R3 Condensin complex subunit 2 (p105) {Schizosaccharomyces pombe}; [ ortholog of At2g32590,]	At2g32590	-
POPTR_0014s15830	eugene3.00141074	scaffold_14	11908636	11911565	GDSL-motif lipase/hydrolase family protein	AT2G04570.1	GO:0006629;GO:0016788;
POPTR_0014s16090	eugene3.00141104	scaffold_14	12162919	12164279	0	0	GO:0005575;GO:0003674;GO:0008150;
POPTR_0014s16830	estExt_Genewise1_v1.C_LG_XIV3857	scaffold_14	12927717	12930120	XERICO; protein binding / zinc ion binding	AT2G04240.1	GO:0005575;GO:0003674;GO:0008150;
POPTR_0014s17720	estExt_fgenesh4_pm.C_LG_XIV0527	scaffold_14	13977111	13983909	CYP88A3 (CYTOCHROME P450 88 A3); ent-kaurenoate oxidase/ oxygen binding	AT1G05160.1	GO:0004497;GO:0020037;GO:0009055;
Chromosome 15
POPTR_0015s00860	grail3.0075005102	scaffold_15	500522	502496	AtGRF7 (GROWTH-REGULATING FACTOR 7); transcription activator	AT5G53660.1	GO:0016818;GO:0045449;GO:0005634;GO:0005524;
POPTR_0015s00970	eugene3.00150084	scaffold_15	564417	566629	emb2024 (embryo defective 2024); 6-phosphogluconolactonase/ catalytic	AT5G24400.1	GO:0005575;GO:0003674;GO:0008150;
POPTR_0015s01480	eugene3.00150136	scaffold_15	909811	913206	iqd21 (IQ-domain 21); calmodulin binding	AT3G49260.1	GO:0005575;GO:0003674;GO:0008150;
POPTR_0015s01610	gw1.XV.413.1	scaffold_15	1005130	1009163	pectinesterase family protein	AT3G49220.1	GO:0042545;GO:0005618;GO:0004857;GO:0030599;
POPTR_0015s03670	eugene3.00150294	scaffold_15	3467441	3469518	unknown protein	AT1G68490.1	GO:0005575;GO:0003674;GO:0008150;
POPTR_0015s03770	gw1.XV.736.1	scaffold_15	3657390	3659208	MYB116 (myb domain protein 116); DNA binding / transcription factor	AT1G25340.1	GO:0005575;GO:0003674;GO:0008150;
POPTR_0015s03910	estExt_Genewise1_v1.C_LG_XV0799	scaffold_15	3829107	3829817	protease inhibitor/seed storage/lipid transfer protein (LTP) family protein	AT3G18280.1	GO:0005575;GO:0003674;GO:0008150;
POPTR_0015s04280	eugene3.00150368	scaffold_15	4333443	4336942	BGLU44 (B-S GLUCOSIDASE 44); (R)-amygdalin beta-glucosidase/ 4-methylumbelliferyl-beta-D-glucopyranoside beta-glucosidase/ beta-gentiobiose beta-glucosidase/ cellobiose glucosidase/ esculin beta-glucosidase/ hydrolase, hydrolyzing O-glycosyl compounds	AT3G18080.1	GO:0005975;GO:0004553;
POPTR_0015s05460	eugene3.01220045	scaffold_15	5807950	5808928	unknown protein	AT3G17680.1	GO:0005575;GO:0003674;GO:0008150;
POPTR_0015s06800	fgenesh4_pg.C_scaffold_82000017	scaffold_15	7841641	7845075	RPA70B (RPA70-KDA SUBUNIT B); DNA binding / nucleic acid binding	AT5G08020.1	GO:0005634;GO:0006260;GO:0003677;
POPTR_0015s09150	grail3.0005014101	scaffold_15	10449283	10451609	SOUL heme-binding family protein	AT1G17100.1	GO:0005575;GO:0003674;GO:0008150;
POPTR_0015s10140	estExt_fgenesh4_pg.C_LG_XV0636	scaffold_15	11164185	11166063	GDSL-motif lipase/hydrolase family protein	AT3G48460.1	GO:0006629;GO:0016788;
POPTR_0015s10390	eugene3.00150708	scaffold_15	11334262	11335715	unknown protein	AT5G50360.1	GO:0005575;GO:0003674;GO:0008150;
POPTR_0015s10400	fgenesh4_pg.C_LG_XV000664	scaffold_15	11348772	11351416	MLS (MALATE SYNTHASE); malate synthase	AT5G03860.1	GO:0003824;
POPTR_0015s10680	estExt_Genewise1_v1.C_LG_XV2076	scaffold_15	11538900	11542351	KING1 (SNF1-RELATED PROTEIN KINASE REGULATORY SUBUNIT GAMMA 1)	AT3G48530.1	GO:0005575;GO:0003674;GO:0008150;
POPTR_0015s11040	eugene3.00150771	scaffold_15	11727470	11733274	MADS-box protein (AGL19) MADS-box protein AGL14, Arabidopsis thaliana, gb:U20184	At4g22950	-
POPTR_0015s11130	grail3.0005030601	scaffold_15	11785014	11786674	WRKY75; transcription factor	AT5G13080.1	GO:0003700;GO:0043565;GO:0045449;
POPTR_0015s12060	estExt_fgenesh4_pg.C_LG_XV0825	scaffold_15	12474662	12475555	unknown protein	AT5G07330.1	GO:0005575;GO:0003674;GO:0008150;
POPTR_0015s12680	grail3.0005042001	scaffold_15	12910051	12910570	unknown protein	AT1G25275.1	GO:0005575;GO:0003674;GO:0008150;
POPTR_0015s12920	gw1.XV.3417.1	scaffold_15	13087685	13090319	hypothetical protein	At3g49055	-
POPTR_0015s13440	grail3.0005057601	scaffold_15	13393957	13396646	unknown protein	AT5G52200.1	GO:0009966;GO:0004864;GO:0043666;
POPTR_0015s13840	gw1.XV.3150.1	scaffold_15	13610717	13611832	AP2 domain-containing protein	AT5G52020.1	GO:0003700;GO:0006355;
POPTR_0015s14210	eugene3.12970002	scaffold_15	13901053	13902738	CYP96A10; electron carrier/ heme binding / iron ion binding / monooxygenase	AT4G39490.1	GO:0004497;GO:0020037;GO:0009055;
POPTR_0015s14570	eugene3.00151077	scaffold_15	14106276	14107315	FLA11	AT5G03170.1	GO:0005575;GO:0003674;GO:0008150;
POPTR_0015s14680	estExt_Genewise1_v1.C_LG_XV2896	scaffold_15	14189160	14190242	invertase/pectin methylesterase inhibitor family protein	AT5G62360.1	GO:0004857;GO:0030599;
POPTR_0015s14790	estExt_Genewise1_v1.C_LG_XV2841	scaffold_15	14265871	14270584	beta-fructosidase (BFRUCT3) / beta-fructofuranosidase / invertase, vacuolar	AT1G62660.1	GO:0005575;GO:0003674;GO:0008150;
POPTR_0015s15830	eugene3.00150956	scaffold_15	15020807	15021449	unknown protein	AT1G25275.1	GO:0005575;GO:0003674;GO:0008150;
Chromosome 16
POPTR_0016s00260	estExt_Genewise1_v1.C_1370108	scaffold_16	29084	31486	chloroplast nucleoid DNA-binding protein, putative	AT5G10770.1	GO:0005575;GO:0003674;GO:0008150;
POPTR_0016s00840	estExt_fgenesh4_pg.C_LG_XVI0018	scaffold_16	314247	317386	metal ion binding	AT5G50740.1	GO:0046872;GO:0030001;
POPTR_0016s01450	estExt_fgenesh4_pg.C_LG_XVI0075	scaffold_16	655509	657078	0	0	GO:0005575;GO:0003674;GO:0008150;
POPTR_0016s02760	estExt_fgenesh4_pm.C_LG_XVI0067	scaffold_16	1368620	1370163	PSRP5 (PLASTID-SPECIFIC 50S RIBOSOMAL PROTEIN 5)	AT3G56910.1	GO:0005575;GO:0003674;GO:0008150;
POPTR_0016s03070	grail3.0101010901	scaffold_16	1538930	1541082	cysteine protease inhibitor, putative / cystatin, putative similar to cysteine proteinase inhibitor [Glycine max] GI:1944342; contains Pfam profile PF00031: Cystatin domain	At5g05110	-
POPTR_0016s03230	eugene3.00160262	scaffold_16	1648679	1653270	nucleic acid binding	AT3G56680.1	GO:0005575;GO:0003674;GO:0008150;
POPTR_0016s03450	estExt_Genewise1_v1.C_LG_XVI1213	scaffold_16	1819298	1823014	PIN1 (PIN-FORMED 1); transporter	AT1G73590.1	GO:0016021;
POPTR_0016s03600	estExt_fgenesh4_pg.C_LG_XVI0273	scaffold_16	1947472	1949469	SIB1 (SIGMA FACTOR BINDING PROTEIN 1); binding / protein binding	AT3G56710.1	GO:0005575;GO:0003674;GO:0008150;
POPTR_0016s04600	eugene3.00160402	scaffold_16	2703929	2709057	MOD1 (MOSAIC DEATH 1); enoyl-[acyl-carrier-protein] reductase (NADH)/ enoyl-[acyl-carrier-protein] reductase/ oxidoreductase	AT2G05990.1	GO:0005575;GO:0003674;GO:0008150;
POPTR_0016s04670	grail3.0004009401	scaffold_16	2785332	2786595	late embryogenesis abundant group 1 domain-containing protein / LEA group 1 domain-containing protein	AT5G06760.1	GO:0009790;
POPTR_0016s05070	eugene3.00160434	scaffold_16	3070224	3073091	UVI4 (UV-B-INSENSITIVE 4)	AT2G42260.1	GO:0005575;GO:0003674;GO:0008150;
POPTR_0016s05570	fgenesh4_pm.C_LG_XVI000175	scaffold_16	3501336	3504837	leucine-rich repeat transmembrane protein kinase, putative	AT2G41820.1	GO:0006468;GO:0005524;GO:0005515;GO:0004672;
POPTR_0016s06100	gw1.XVI.1936.1	scaffold_16	4057349	4058162	disease resistance-responsive protein-related / dirigent protein-related	AT1G58170.1	GO:0005575;GO:0003674;GO:0008150;
POPTR_0016s06230	grail3.0004021203	scaffold_16	4171482	4175352	unknown protein	AT5G06610.1	GO:0005575;GO:0003674;GO:0008150;
POPTR_0016s06570	estExt_fgenesh4_pg.C_LG_XVI0526	scaffold_16	4403381	4408694	unknown protein	AT3G54750.1	GO:0005575;GO:0003674;GO:0008150;
POPTR_0016s07150	gw1.XVI.2248.1	scaffold_16	4990258	4992673	DNA-directed DNA polymerase/ damaged DNA binding	AT4G31400.1	GO:0005575;GO:0003674;GO:0008150;
POPTR_0016s07220	estExt_fgenesh4_pm.C_LG_XVI0242	scaffold_16	5024956	5026529	NHL1	AT3G11660.1	GO:0009269;
POPTR_0016s07280	eugene3.00160660	scaffold_16	5173352	5176430	2-Cys Prx B (2-Cysteine peroxiredoxin B); antioxidant/ peroxiredoxin	AT5G06290.1	GO:0016209;GO:0016491;
POPTR_0016s07910	grail3.0004034803	scaffold_16	5735706	5739635	similar to mannitol dehydrogenase; putative; similar to ELI3-2 (SP|Q02972|; similar to sinapyl alcohol dehydrogenase (Populus tremuloides) (gi:14279694); [ ortholog of At4g37970,]	At4g37970	-
POPTR_0016s09010	eugene3.00160813	scaffold_16	6839380	6840550	FLA11	AT5G03170.1	GO:0005575;GO:0003674;GO:0008150;
POPTR_0016s10780	grail3.0025002201	scaffold_16	9145049	9146358	GAMMA-TIP (GAMMA TONOPLAST INTRINSIC PROTEIN); water channel	AT2G36830.1	GO:0005215;GO:0016020;GO:0006810;
POPTR_0016s10930	eugene3.00160910	scaffold_16	9324435	9327681	unknown protein	AT2G36680.1	GO:0005575;GO:0003674;GO:0008150;
POPTR_0016s13250	eugene3.00161182	scaffold_16	12465110	12465876	AtUGT85A5 (UDP-glucosyl transferase 85A5); glucuronosyltransferase/ transferase, transferring glycosyl groups	AT1G22370.2	GO:0005575;GO:0003674;GO:0008150;
POPTR_0016s13270	estExt_Genewise1_v1.C_13540001	scaffold_16	12472191	12474750	ATFER1; ferric iron binding / iron ion binding	AT5G01600.1	GO:0008199;GO:0006879;
POPTR_0016s13390	eugene3.00161195	scaffold_16	12579715	12582727	unknown protein	AT3G08780.1	GO:0005575;GO:0003674;GO:0008150;
POPTR_0016s13970	estExt_fgenesh4_pm.C_LG_XVI0476	scaffold_16	13204617	13208542	AGT3 (ALANINE:GLYOXYLATE AMINOTRANSFERASE 3); alanine-glyoxylate transaminase/ catalytic/ pyridoxal phosphate binding / transaminase	AT2G38400.1	GO:0008483;GO:0030170;
POPTR_0016s14030	estExt_fgenesh4_pg.C_LG_XVI1240	scaffold_16	13280965	13282985	peroxidase, putative	AT5G05340.1	GO:0055114;GO:0004601;GO:0020037;GO:0006979;
POPTR_0016s14410	eugene3.00161317	scaffold_16	13621297	13625453	leucine-rich repeat transmembrane protein kinase, putative	AT5G01890.1	GO:0004713;GO:0006468;GO:0005524;GO:0005515;
POPTR_0016s14490	estExt_fgenesh4_pg.C_LG_XVI1289	scaffold_16	13683058	13685402	WRKY70; transcription factor/ transcription repressor	AT3G56400.1	GO:0003700;GO:0043565;GO:0045449;
POPTR_0016s14520	eugene3.00161332	scaffold_16	13724232	13725263	unknown protein	AT5G01910.1	GO:0005575;GO:0003674;GO:0008150;
POPTR_0016s14940	estExt_Genewise1_v1.C_37120001	scaffold_16	14012727	14016419	CDKB1;2 (cyclin-dependent kinase B1;2); cyclin binding / kinase/ protein serine/threonine kinase	AT2G38620.2	GO:0006468;GO:0005524;GO:0004672;
Chromosome 17
POPTR_0017s00400	grail3.0170001201	scaffold_17	124322	126309	ARL (ARGOS-LIKE)	AT2G44080.1	GO:0005575;GO:0003674;GO:0008150;
POPTR_0017s01240	estExt_fgenesh4_pg.C_440224	scaffold_17	868988	871137	BETA-OHASE 1 (BETA-HYDROXYLASE 1); carotene beta-ring hydroxylase	AT4G25700.1	GO:0006633;GO:0005506;GO:0005783;GO:0055114;GO:0016491;
POPTR_0017s01510	estExt_fgenesh4_pg.C_440200	scaffold_17	1037961	1040105	unknown protein	AT5G37478.1	GO:0005575;GO:0003674;GO:0008150;
POPTR_0017s02400	eugene3.00002206	scaffold_17	1735130	1737385	2-oxoglutarate-dependent dioxygenase, putative	AT1G06620.1	GO:0016491;
POPTR_0017s02410	eugene3.00002208	scaffold_17	1746406	1748303	UBQ10 (POLYUBIQUITIN 10); protein binding	AT4G05320.1	GO:0005575;GO:0003674;GO:0008150;
POPTR_0017s03000	estExt_Genewise1_v1.C_LG_II0603	scaffold_17	2175592	2177987	PMI2 (plastid movement impaired 2)	AT1G66480.1	GO:0005575;GO:0003674;GO:0008150;
POPTR_0017s03020	fgenesh4_pg.C_LG_II002256	scaffold_17	2187761	2188519	unknown protein	AT3G03341.1	GO:0005575;GO:0003674;GO:0008150;
POPTR_0017s03410	estExt_Genewise1_v1.C_1840054	scaffold_17	2496772	2497797	trypsin and protease inhibitor family protein / Kunitz family protein	AT1G17860.1	GO:0004866;
POPTR_0017s04740	eugene3.00640219	scaffold_17	3643895	3646307	DNAJ heat shock family protein	AT2G20560.1	GO:0031072;GO:0006457;GO:0051082;
POPTR_0017s04860	estExt_fgenesh4_pg.C_640197	scaffold_17	3741786	3742715	glutaredoxin family protein contains INTERPRO Domain IPR002109, Glutaredoxin (thioltransferase)	At1g28480	-
POPTR_0017s06220	estExt_fgenesh4_pg.C_640066	scaffold_17	4799925	4804552	4-coumarate--CoA ligase family protein / 4-coumaroyl-CoA synthase family protein similar to 4CL2 [gi:12229665] from Arabidopsis thaliana, 4CL1 [gi:12229631] from Nicotiana tabacum; contains Pfam AMP-binding enzyme domain PF00501	At5g63380	-
POPTR_0017s06550	grail3.0064002301	scaffold_17	4985507	4986903	RCI3 (RARE COLD INDUCIBLE GENE 3); peroxidase	AT1G05260.1	GO:0055114;GO:0004601;GO:0020037;GO:0006979;
POPTR_0017s06840	grail3.0064001202	scaffold_17	5218233	5221926	BAM5 (BETA-AMYLASE 5); beta-amylase	AT4G15210.1	GO:0016161;GO:0000272;
POPTR_0017s07620	grail3.1778000102	scaffold_17	5924461	5926565	oxidoreductase, 2OG-Fe(II) oxygenase family protein	AT2G36690.1	GO:0016491;
POPTR_0017s11420	estExt_fgenesh4_pg.C_LG_XVII0326	scaffold_17	11183035	11185537	band 7 family protein	AT5G62740.1	GO:0005575;GO:0003674;GO:0008150;
POPTR_0017s11740	estExt_Genewise1_v1.C_LG_XVII1003	scaffold_17	11502700	11504726	TUA6; structural constituent of cytoskeleton	AT4G14960.2	GO:0043234;GO:0051258;GO:0003924;GO:0005525;
POPTR_0017s11900	estExt_Genewise1_v1.C_LG_XVII1072	scaffold_17	11865882	11867237	MIF2 (MINI ZINC FINGER 2); DNA binding	AT3G28917.1	GO:0005575;GO:0003674;GO:0008150;
POPTR_0017s12000	gw1.XVII.1112.1	scaffold_17	12147325	12149122	amino acid transporter family protein	AT5G15240.1	GO:0005575;GO:0003674;GO:0008150;
POPTR_0017s12460	gw1.XVII.1273.1	scaffold_17	12628060	12630361	plastocyanin-like domain-containing protein	AT5G15350.1	GO:0005507;GO:0009055;
POPTR_0017s13130	eugene3.00170512	scaffold_17	13288377	13291073	FER (FERONIA); kinase/ protein kinase	AT3G51550.1	GO:0006468;GO:0004713;GO:0005524;
POPTR_0017s14210	gw1.123.112.1	scaffold_17	14351083	14355855	unknown protein	AT1G67170.1	GO:0005575;GO:0003674;GO:0008150;
Chromosome 18
POPTR_0018s01700	eugene3.00180431	scaffold_18	1553989	1557719	unknown protein	AT5G25360.1	GO:0005575;GO:0003674;GO:0008150;
POPTR_0018s01800	estExt_fgenesh4_pg.C_LG_XVIII0410	scaffold_18	1641785	1646933	leucine-rich repeat family protein / protein kinase family protein	AT1G56130.1	GO:0005515;
POPTR_0018s02350	gw1.XVIII.1819.1	scaffold_18	2094385	2111401	PKL (PICKLE); ATPase/ DNA binding / DNA helicase	AT2G25170.1	GO:0016787;GO:0005634;GO:0006333;GO:0004386;GO:0000785;GO:0003677;GO:0003682;GO:0005524;
POPTR_0018s02460	estExt_fgenesh4_pg.C_LG_XVIII0479	scaffold_18	2232092	2233559	CIPK5 (CBL-INTERACTING PROTEIN KINASE 5); ATP binding / kinase/ protein kinase/ protein serine/threonine kinase	AT5G10930.1	GO:0006468;GO:0007165;GO:0004713;GO:0005524;
POPTR_0018s02630	grail3.0007035102	scaffold_18	2378569	2379523	plastocyanin-like domain-containing protein	AT2G25060.1	GO:0005507;GO:0009055;
POPTR_0018s02960	gw1.XVIII.2006.1	scaffold_18	2560082	2564540	chloroplast nucleoid DNA-binding protein, putative similar to CND41, chloroplast nucleoid DNA binding protein [Nicotiana tabacum] GI:2541876; contains Pfam profile PF00026: Eukaryotic aspartyl protease	At5g10770	-
POPTR_0018s03390	eugene3.00180591	scaffold_18	2989264	2992864	SRZ-22; protein binding	AT4G31580.1	GO:0008270;GO:0003676;
POPTR_0018s03480	grail3.0007041401	scaffold_18	3053223	3054512	unknown protein	AT5G24890.1	GO:0005575;GO:0003674;GO:0008150;
POPTR_0018s04240	estExt_fgenesh4_pg.C_LG_XVIII0004	scaffold_18	3557723	3559592	unknown protein	AT4G31130.1	GO:0005575;GO:0003674;GO:0008150;
POPTR_0018s04720	estExt_Genewise1_v1.C_LG_XVIII0752	scaffold_18	4067054	4068620	zinc finger (CCCH-type) family protein	AT4G29190.1	GO:0008270;GO:0003676;
POPTR_0018s05810	estExt_fgenesh4_pg.C_LG_XVIII0658	scaffold_18	5445050	5447717	unknown protein	AT3G24506.1	GO:0005575;GO:0003674;GO:0008150;
POPTR_0018s07000	estExt_fgenesh4_pg.C_1450022	scaffold_18	7128134	7130514	type I phosphodiesterase/nucleotide pyrophosphatase family protein	AT4G29680.1	GO:0003824;
POPTR_0018s07220	estExt_fgenesh4_pg.C_LG_XVIII0020	scaffold_18	7409914	7415511	NF-YA3 (NUCLEAR FACTOR Y, SUBUNIT A3); transcription factor	AT1G72830.1	GO:0003700;GO:0006355;GO:0005634;
POPTR_0018s09380	estExt_Genewise1_v1.C_LG_XVIII2568	scaffold_18	10278136	10282509	ATNADP-ME4 (NADP-malic enzyme 4); malate dehydrogenase (oxaloacetate-decarboxylating) (NADP+)/ malic enzyme/ oxidoreductase, acting on NADH or NADPH, NAD or NADP as acceptor	AT1G79750.1	GO:0051287;GO:0016616;
POPTR_0018s09750	eugene3.00180800	scaffold_18	10784661	10790895	AHA1 (ARABIDOPSIS H+ ATPASE 1); ATPase/ hydrogen-exporting ATPase, phosphorylative mechanism / protein binding	AT2G18960.1	GO:0016820;GO:0006812;GO:0016020;GO:0003824;GO:0008152;GO:0015662;GO:0006754;GO:0005524;
POPTR_0018s10480	grail3.0020019002	scaffold_18	11386586	11388629	0	0	GO:0005575;GO:0003674;GO:0008150;
POPTR_0018s10730	grail3.0020020701	scaffold_18	11609081	11610050	EXLB2 (EXPANSIN-LIKE B2 PRECURSOR)	AT4G30380.1	GO:0005575;GO:0003674;GO:0008150;
POPTR_0018s10940	eugene3.00180906	scaffold_18	11773733	11775629	GAE1 (UDP-D-GLUCURONATE 4-EPIMERASE 1); UDP-glucuronate 4-epimerase/ catalytic	AT4G30440.1	GO:0003824;GO:0044237;GO:0050662;
POPTR_0018s10950	estExt_fgenesh4_pg.C_LG_XVIII0872	scaffold_18	11781497	11784077	cinnamoyl-CoA reductase-related	AT2G23910.1	GO:0005575;GO:0003674;GO:0008150;
POPTR_0018s11170	estExt_Genewise1_v1.C_LG_XVIII3093	scaffold_18	11963779	11967382	ribosomal protein L35 family protein	AT2G24090.1	GO:0003735;GO:0005840;GO:0006412;GO:0005622;
POPTR_0018s11200	eugene3.00180931	scaffold_18	11993069	11999203	unknown protein	AT4G30790.1	GO:0005575;GO:0003674;GO:0008150;
POPTR_0018s12270	grail3.0020036101	scaffold_18	12798966	12799522	0	0	GO:0005575;GO:0003674;GO:0008150;
POPTR_0018s13070	gw1.XVIII.200.1	scaffold_18	13521102	13524676	EBF1 (EIN3-BINDING F BOX PROTEIN 1); protein binding / ubiquitin-protein ligase	AT2G25490.1	GO:0005515;
Chromosome 19
POPTR_0019s00660	estExt_Genewise1_v1.C_LG_XIX0239	scaffold_19	416941	418246	RD22; nutrient reservoir	AT5G25610.1	GO:0005575;GO:0003674;GO:0008150;
POPTR_0019s03170	grail3.0085001801	scaffold_19	3188060	3188867	ERF1 (ETHYLENE RESPONSE FACTOR 1); DNA binding / transcription activator/ transcription factor	AT3G23240.1	GO:0003700;GO:0006355;
POPTR_0019s03480	eugene3.00190185	scaffold_19	3561751	3563659	PPCK2; kinase/ protein serine/threonine kinase	AT3G04530.1	GO:0006468;GO:0005524;GO:0004672;
POPTR_0019s04130	eugene3.00190247	scaffold_19	4234607	4237030	GDSL-motif lipase/hydrolase family protein	AT5G33370.1	GO:0006629;GO:0016788;
POPTR_0019s04390	estExt_fgenesh4_pg.C_1800002	scaffold_19	4555374	4556938	calcium-binding EF hand family protein	AT4G13440.1	GO:0005575;GO:0003674;GO:0008150;
POPTR_0019s04620	estExt_Genewise1_v1.C_LG_XIX0933	scaffold_19	4803601	4805199	SYP111 (SYNTAXIN OF PLANTS 111); SNAP receptor	AT1G08560.1	GO:0016020;
POPTR_0019s04670	eugene3.00190357	scaffold_19	4851429	4854269	ATAPY2 (ARABIDOPSIS THALIANA APYRASE 2); ATPase/ nucleotide diphosphatase	AT5G18280.1	GO:0016787;
POPTR_0019s04690	eugene3.00190359	scaffold_19	4884005	4885717	anac047 (Arabidopsis NAC domain containing protein 47); transcription factor	AT3G04070.2	GO:0045449;GO:0003677;
POPTR_0019s05120	eugene3.00190405	scaffold_19	5355336	5357913	unknown protein	AT5G18130.1	GO:0005575;GO:0003674;GO:0008150;
POPTR_0019s06040	grail3.0065010701	scaffold_19	6509639	6511981	transferase family protein	AT5G17540.1	GO:0016747;
POPTR_0019s07690	eugene3.00190336	scaffold_19	8818203	8820089	phosphorylase family protein	AT4G24340.1	GO:0003824;GO:0009116;
POPTR_0019s08400	gw1.XIX.1566.1	scaffold_19	9926267	9931117	ETG1 (E2F TARGET GENE 1)	AT2G40550.1	GO:0005575;GO:0003674;GO:0008150;
POPTR_0019s08570	grail3.0095006501	scaffold_19	10077789	10079764	ATEXPA8 (ARABIDOPSIS THALIANA EXPANSIN A8)	AT2G40610.1	GO:0005575;GO:0003674;GO:0008150;
POPTR_0019s09740	fgenesh4_pm.C_scaffold_125000001	scaffold_19	11336711	11339406	ATCEL3 (ARABIDOPSIS THALIANA CELLULASE 3); catalytic/ hydrolase, hydrolyzing O-glycosyl compounds	AT1G71380.1	GO:0005975;GO:0004553;
POPTR_0019s10160	gw1.XIX.1789.1	scaffold_19	11737801	11746973	catalytic/ glucosylceramidase	AT5G49900.1	GO:0016021;GO:0004348;GO:0006665;
POPTR_0019s10340	estExt_fgenesh4_pg.C_LG_XIX0667	scaffold_19	11918437	11918732	0	0	GO:0005575;GO:0003674;GO:0008150;
POPTR_0019s10720	eugene3.00190700	scaffold_19	12217775	12222863	leucine-rich repeat transmembrane protein kinase, putative	AT1G72180.1	GO:0004713;GO:0006468;GO:0005524;GO:0005515;
POPTR_0019s11800	gw1.XIX.2223.1	scaffold_19	13016698	13017497	trypsin and protease inhibitor family protein / Kunitz family protein	AT1G17860.1	GO:0004866;
POPTR_0019s12280	fgenesh4_pg.C_LG_XIX000854	scaffold_19	13354503	13356197	O-methyltransferase family 2 protein	AT4G35160.1	GO:0008171;
POPTR_0019s12370	estExt_fgenesh4_pg.C_LG_XIX0853	scaffold_19	13410825	13411544	ATEP3; chitinase	AT3G54420.1	GO:0004568;GO:0006032;GO:0016998;
POPTR_0019s12670	estExt_Genewise1_v1.C_4230017	scaffold_19	13656168	13657020	unknown protein	AT5G16250.1	GO:0005575;GO:0003674;GO:0008150;
POPTR_0019s13880	eugene3.00191070	scaffold_19	14752995	14754466	wound-responsive protein-related	AT4G28240.1	GO:0005575;GO:0003674;GO:0008150;
POPTR_0019s15160	fgenesh4_pg.C_LG_XIX000948	scaffold_19	15731930	15734812	kinase interacting family protein	AT2G30500.1	GO:0005575;GO:0003674;GO:0008150;
Scaffold
POPTR_0020s00360	eugene3.00141546	scaffold_20	443704	444188	glutaredoxin family protein	AT2G30540.1	GO:0045454;GO:0015035;GO:0009055;
POPTR_0046s00380	eugene3.03900002	scaffold_46	159431	162309	AtRLP35 (Receptor Like Protein 35); kinase/ protein binding	AT3G11080.1	GO:0005515;
POPTR_0112s00220	eugene3.00031552	scaffold_112	29666	31695	wall-associated kinase, putative	AT1G19390.1	GO:0006468;GO:0004713;GO:0005524;
POPTR_0151s00210	estExt_Genewise1_v1.C_410003	scaffold_151	21401	22957	O-methyltransferase family 2 protein	AT4G35160.1	GO:0046983;GO:0008171;
POPTR_0155s00210	estExt_Genewise1_v1.C_LG_X3691	scaffold_155	3211	4517	ribosomal protein L18 family protein	AT1G48350.1	GO:0003735;GO:0005840;GO:0006412;GO:0005622;
POPTR_0369s00200	estExt_fgenesh4_pm.C_700058	scaffold_369	5861	6665	H2AXA; DNA binding	AT1G08880.1	GO:0043565;GO:0005622;
POPTR_0571s00210	grail3.0123007201	scaffold_571	8558	10775	0	0	GO:0005575;GO:0003674;GO:0008150;
POPTR_1018s00210	estExt_Genewise1_v1.C_860386	scaffold_1018	4903	6446	short-chain dehydrogenase/reductase (SDR) family protein	AT3G61220.1	GO:0008152;GO:0016491;

## Sheet: CGs multi ref
Additional file 5, Table S3: List of candidate genes (CGs) from bibliography sources.
Candidate Gene	Protein ID	Gene product	Function	Reference	Organism	Gene model (v2.2 at Phytozome 7.0) *	Gene ID (Popgenie v2.0)*	Chromosome*	Start*	Stop*	Arabidopsis ortholog	Description
Chromosome 1
SPA1.2	SPA1-2	SPA1-related 2 protein	Flowering signal transductor	GenBank: AEE82974.1	A. thaliana	n.a.	POPTR_0001s41030	scaffold_1	40669008	40675743	AT3G15354	Conserved WD40 repeat-containing protein; E3 ubiquitin-protein ligase RFWD2
VRN2_I	EMF2	Vernalization locus 2 factor	Flowering signal transductor	GenBank, gi: 42572932	A. thaliana	estExt_fgenesh4_pg.C_LG_I0694	POPTR_0001s11740	scaffold_1	9099956	9108800	AT5G51230	EMF2 (EMBRYONIC FLOWER 2); Zn-finger DNA binding protein; putative transcription factor
PAT1-LGI	PAT1	PhyA signal transduction factor-like	Flowering signal transductor	GenBank, AF153443	P. trichocarpa	gw1.I.4620.1	POPTR_0001s37270	scaffold_1	36251859	36256426	AT1G50600	SCL5; transcription factor
PAT1b	PAT1	PhyA signal transduction factor	Flowering signal transductor	GenBank, AF153443	P. trichocarpa	estExt_Genewise1_v1.C_LG_XIII2678	POPTR_0001s44090	scaffold_1	44552374	44555587	AT5G48150	PAT1 (phytochrome A signal transduction 1); signal transducer/ transcription factor
Chromosome 2
ZIM.2	ZIM	Zinc finger domain-containing protein	Circadian clock-related	Biosci. Biotechnol. Biochem. 64: 1402-1409 (2000)	A. thaliana	eugene3.00021024	POPTR_0002s11150	scaffold_2	8185377	8190684	AT4G24470	Similar to zinc finger (GATA type) protein ZIM; similar to zinc-finger protein expressed in Inflorescence Meristem; gi:8918533 from (Arabidopsis thaliana)
GI2	GI	Gigantea	Circadian clock factor	GenBank, AF076686	A. thaliana	eugene3.00020603	POPTR_0002s06490	scaffold_2	4330792	4342561	AT1G22770	GI (GIGANTEA)
CRY1-LGII	CRY1	Cryptochrome	Photoreception factor	GenBank, gi:442528	A. thaliana	estExt_fgenesh4_pm.C_LG_II0442	POPTR_0002s09730	scaffold_2	6972896	6977306	AT4G08920	CRY1 (CRYPTOCHROME 1); ATP binding / blue light photoreceptor/ protein homodimerization/ protein kinase
Chromosome 3
SPA1-like	SPA1	Suppressor of PHYA-105 1 - like	Flowering signal transductor	GenBank: AEC10681.1	A. thaliana	n.a.	POPTR_0003s13690	scaffold_3	13997368	14005313	AT2G46340	SPA1 like; WD40 REPEAT FAMILY
VRN2_III	EMF2	Vernalization locus 2	Floral pathway integrator	GenBank, gi: 42572932	A. thaliana	gw1.III.47.1	POPTR_0003s15010	scaffold_3	14907503	14914670	AT5G51230	EMF2 (EMBRYONIC FLOWER 2); DNA binding / transcription factor
Chromosome 4
SHL1.2	EBS	Early bolting in short days	Circadian clock factor	Plant Cell. 15: 1552–1562 (2003)	A. thaliana	eugene3.00041226	POPTR_0004s16700	scaffold_4	17093665	17096761	AT4G39100	EBP905 like; similar to SHORT LIFE; PHD FINGER TRANSCRIPTION FACTOR
Co-L2	CO2	Constans2-like	Flowering signal transductor	GenBank, gi:831441	A. thaliana	estExt_fgenesh4_pm.C_LG_IV0339	POPTR_0004s10800	scaffold_4	9356487	9358640	AT3G02380	COL2 (constans-like 2); transcription factor/ zinc ion binding
ZGT2-like	EDL2	Circadian clock coupling factor	Circadian clock factor	GenBank, gi:14210078	N. tabacum	estExt_fgenesh4_pg.C_LG_IV1139	POPTR_0004s12380	scaffold_4	11483034	11486228	AT5G39360	EDL2 (EID1-like 2)
TFL1.2	ATC	Terminal Flower 1	Vegetative/reproductive switch	Plant Cell Physiol. 49: 291-300 (2008)	A. thaliana	estExt_fgenesh4_pg.C_660171	POPTR_0004s21410	scaffold_4	20551650	20553215	AT2G27550	ATC (ARABIDOPSIS THALIANA CENTRORADIALIS); phosphatidylethanolamine binding
Chromosome 5
CRY4-LGV	CRY1	Cryptochrome	Photoreception factor	GenBank, gi:442528	A. thaliana	eugene3.00050718	POPTR_0005s17100	scaffold_5	14212257	14216942	AT4G08920	CRY1 (CRYPTOCHROME 1); ATP binding / blue light photoreceptor/ protein homodimerization/ protein kinase
DHHC	DHHC	ZF-HD homeobox protein	Flowering signal transductor	Swiss-Prot, Q9SB58.2	Populus spp.	eugene3.00051021	POPTR_0005s21710	scaffold_5	20812204	20817203	AT4G24630	Receptor/ zinc ion binding
GI1	GI	Gigantea	Circadian clock factor	GenBank, AF076686	A. thaliana	estExt_fgenesh4_pg.C_LG_V1131	POPTR_0005s21870	scaffold_5	20920315	20930735	AT1G22770	GI (GIGANTEA)
Chromosome 6
PAFC901	VIP6	Vernalization independence locus	Floral pathway integrator	Plant Cell 16: 2940-2953 (2004)	A. thaliana	gw1.28.32.1	POPTR_0006s14570	scaffold_6	11899278	11908814	AT2G06210	Similar to phosphoprotein-related VIP
ZTL.2	ZTL/ADO1	Adagio protein 1 - like	Circadian clock factor	Nature 408: 823-826 (2000)	A. thaliana	n.a.	POPTR_0006s18000	scaffold_6	16340360	16342498	AT5G57360	Uncharacterized conserved protein, contains kelch repeat
PAT1-LGVI	PAT1	PhyA signal transduction factor	Flowering signal transductor	GenBank, AF153443	P. trichocarpa	grail3.0024010601	POPTR_0006s01720	scaffold_6	1054036	1055913	AT4G17230	SCL13 (Scarecrow-like 13); transcription factor
Chromosome 8
FKF1.2	ZTL/ADO1	Adagio protein 1 - like	Circadian clock factor	Nature 408: 823-826 (2000)	A. thaliana	eugene3.00081267	POPTR_0008s13460	scaffold_8	8860361	8863789	AT5G23410	Similar to FLAVIN-BINDING KELCH DOMAIN F BOX PROTEIN
FT3.4	FT3c	Flowering locus T	Flowering signal transductor	Science 286: 1960-1962 (1999)	P. nigra, A. thaliana	fgenesh4_pg.C_LG_VIII000671	POPTR_0008s07730	scaffold_8	4742422	4745625	AT1G65480	FLOWERING LOCUS T - LIKE; phosphatidylethanolamine binding / protein binding; similar to flowering locus T
PHYB1	PHYB1	Phytochrome B1	Photoreception factor	GenBank, gi:10954090	P. balsamifera	estExt_fgenesh4_pm.C_LG_VIII0434	POPTR_0008s10470	scaffold_8	6554308	6562537	AT2G18790	PHYB (PHYTOCHROME B); G-protein coupled photoreceptor/ protein histidine kinase/ red or far-red light photoreceptor/ signal transducer
CRY3-LGVIII	CRY2	Cryptochrome	Photoreception factor	GenBank, gi:442528	A. thaliana	eugene3.00081535	POPTR_0008s16650	scaffold_8	11191236	11194725	AT4G08920	CRY2 (CRYPTOCHROME 2); ATP binding / blue light photoreceptor/ protein homodimerization/ protein kinase
Chromosome 9
TFL1.1	ATC	Terminal Flower 1	Vegetative/reproductive switch	Plant Cell Physiol. 49: 291-300 (2008)	A. thaliana	grail3.0001004901	POPTR_0009s16670	scaffold_9	12614603	12615695	AT5G03840	ATC (ARABIDOPSIS THALIANA CENTRORADIALIS); phosphatidylethanolamine binding
Chromosome 10
FKF1.1	ZTL/ADO1	Adagio protein 1 - like	Circadian clock factor	Nature 408: 823-826 (2000)	A. thaliana	estExt_fgenesh4_pg.C_LG_X0958	POPTR_0010s11610	scaffold_10	11806555	11809417	AT1G68050	Similar to FLAVIN-BINDING KELCH DOMAIN F BOX PROTEIN
CRY2-sc273	CRY2	Cryptochrome	Photoreception factor	GenBank, gi:442528	A. thaliana	gw1.273.26.1	POPTR_0010s08200	scaffold_10	9144320	9148020	AT1G04400	CRY2 (CRYPTOCHROME 2); blue light photoreceptor/ protein homodimerization
PHYB2	PHYB2	Phytochrome B2	Photoreception factor	GenBank, gi:10954092	P. tremula	estExt_Genewise1_v1.C_LG_X0628	POPTR_0010s15600	scaffold_10	14754528	14761766	AT2G18790	PHYB (PHYTOCHROME B); G-protein coupled photoreceptor/ protein histidine kinase/ red or far-red light photoreceptor/ signal transducer
FT3.2	FT1a	Flowering locus T	Flowering signal transductor	Science 286: 1960-1962 (1999)	P. nigra, A. thaliana	fgenesh4_pg.C_scaffold_1444000001	POPTR_0010s18680	scaffold_10	16858322	16861771	AT1G65480	FLOWERING LOCUS T - LIKE; phosphatidylethanolamine binding / protein binding; similar to flowering locus T
Chromosome 11
SPA3.2	SPA1-4	SPA1-related 4 protein	Flowering signal transductor	GenBank: AEE32889.1	A. thaliana	estExt_Genewise1_v1.C_LG_XI3877	POPTR_0011s12020	scaffold_11	14800252	14807476	AT1G53090	Similar to SPA1-RELATED 4; U5 snRNP-specific protein-like factor and related proteins; E3 ubiquitin-protein ligase RFWD2
ERF4	TF_ERF	Ethylene responsive element binding factor	Flowering signal transductor	GenBank: AEE75632.1	A. thaliana	grail3.0014007501	POPTR_0011s11620	scaffold_11	14416308	14417822	AT3G15210	ETHYLENE RESPONSIVE ELEMENT BINDING FACTOR 4; DNA binding / protein binding / transcription factor/ transcription repressor
PP2C-like	PP2C	Protein phosphatase 2C-like	Protein phosphatase	Plant Biotechnol J. 2011 Jun 22. doi: 10.1111	H. vulgare	eugene3.00110885	POPTR_0011s11760	scaffold_11	14538661	14541673	AT3G15260	protein phosphatase 2C, putative / PP2C, putative
SPL5	SBP	Squamosa Promoter-binding protein	Flowering signal transductor	Plant Mol Biol. 76: 35-45 (2011)	Populus spp, A. thaliana	e_gw1.XI.3794.1	POPTR_0011s11770	scaffold_11	14541904	14543898	AT3G15270	SQUAMOSA PROMOTER BINDING PROTEIN-LIKE 5; DNA binding; putative transcription factor
Chromosome 12
PAFB901	VIP4	Vernalization independence locus	Floral pathway integrator	GenBank, AF490422	A. thaliana	eugene3.00120583	POPTR_0012s06710	scaffold_12	7149964	7155529	AT2G06210	Similar to phosphoprotein-related VIP
TOC1b-like	APRR5	Timing of CAB expression 1 protein	Circadian clock factor	GenBank, AF272039	A. thaliana	gw1.XII.1231.1	POPTR_0012s00600	scaffold_12	293665	298881	AT5G24470	APRR5 (ARABIDOPSIS PSEUDO-RESPONSE REGULATOR 5); transcription regulator/ two-component response regulator
Chromosome 13
PHYA	PHYA	Phytochrome A	Photoreception factor	GenBank, gi:2664188	P. tremula	estExt_Genewise1_v1.C_LG_XIII0395	POPTR_0013s00220	scaffold_13	18521	24460	AT1G09570	PHYA (PHYTOCHROME A); G-protein coupled photoreceptor/ protein histidine kinase/ red or far-red light photoreceptor/ signal transducer
Chromosome 14
AGL20-like	SOC1	Suppressor of Constans 1	Flowering signal transductor	Plant J. 2011 May 24. doi: 10.1111/j.1365-313X	A. thaliana	gw1.XIV.941.1	POPTR_0014s07010	scaffold_14	5281611	5290965	AT2G45660	AGAMOUS-like 20; AGL20; ATSOC1; MADS-BOX PROTEIN AGL20 like; SUPPRESSOR OF OVEREXPRESSION OF CO 1
SPA1.1	SPA1	Suppressor of PHYA-105 1	Flowering signal transductor	GenBank: AEC10681.1	A. thaliana	gw1.XIV.1588.1	POPTR_0014s09100	scaffold_14	6708357	6716481	AT2G46340	Similar to nodulin 25; eIF-2alpha kinase PEK/EIF2AK3
TOC1a-like	APRR5	Timing of CAB expression 1 protein	Circadian clock factor	GenBank, AF272039	A. thaliana	estExt_fgenesh4_pg.C_LG_XIV0468	POPTR_0014s10160	scaffold_14	7616960	7621698	AT5G24470	APRR5 (ARABIDOPSIS PSEUDO-RESPONSE REGULATOR 5); transcription regulator/ two-component response regulator
PAT1a	PAT1	PhyA signal transduction factor	Flowering signal transductor	GenBank, AF153443	A. thaliana	gw1.XIV.3707.1	POPTR_0014s16230	scaffold_14	12317015	12318685	AT5G48150	PAT1 (phytochrome a signal transduction 1); signal transducer/ transcription factor
Chromosome 15
E12A11.1	MFT	Mother of FT and TFL1	Flowering signal transductor	Plant Cell Physiol. 49: 291-300 (2008)	A. thaliana	fgenesh4_pg.C_LG_XV000341	POPTR_0015s04310	scaffold_15	4382398	4384674	AT1G18100	Similar to MOTHER of FT and TF1 protein.; Phosphatidylethanolamine binding protein
TOC1c-like	APRR5	TOC1-like factor	Circadian clock factor	GenBank, AF272039	A. thaliana	eugene3.00150024	POPTR_0015s00440	scaffold_15	243472	248849	AT5G24470	APRR5 (ARABIDOPSIS PSEUDO-RESPONSE REGULATOR 5); transcription regulator/ two-component response regulator
TOC1	APRR5	Timing of CAB expression 1 protein	Circadian clock factor	GenBank, AF272039	A. thaliana	fgenesh4_pg.C_scaffold_129000038	POPTR_0015s07310	scaffold_15	8453092	8458518	AT5G61380	TOC1 (TIMING OF CAB EXPRESSION 1); transcription regulator/ two-component response regulator
FRI	FRI	Frigida	Flowering signal transductor	Plant Cell. 23: 289-303 (2011)	A. thaliana	gw1.XV.2548.1	POPTR_0015s12160	scaffold_15	12549634	12553744	AT4G00650	FRI (FRIGIDA); protein heterodimerization/ protein homodimerization
PnFTL1.1	BFT	Flowering time locus 1a member	Flowering signal transductor	Plant Cell 23: 1307-1321 (2011)	P. nigra/A. alpina/A. thaliana	eugene3.00151192	POPTR_0015s13370	scaffold_15	13358156	13358984	AT5G62040	Brother of FT and TFL1 protein (BFT); similar to flowering locus T like protein
Chromosome 16
FHY1.2	FHY1	FAR-RED elongated hypocotyl 1 protein	Flowering signal transductor	Plant Mol. Biol. 69: 179-194 (2009)	Z. mays	estExt_fgenesh4_pm.C_LG_XVI0359	POPTR_0016s10540	scaffold_16	8844981	8847267	AT2G37678	Similar to phytochrome A specific signal transduction component (PAT3); similar to far-red elongated hypocotyl protein 1 (FHY1)
PAT1-LGXVI	PAT1	PhyA signal transduction factor	Flowering signal transductor	GenBank, AF153443	P. trichocarpa	eugene3.00160044	POPTR_0016s01110	scaffold_16	454927	456899	AT4G17230	SCL13 (Scarecrow-like 13); transcription factor
Chromosome 17
ZGT1-like	EDL2	Circadian clock coupling factor	Circadian clock factor	GenBank, gi:14210078	N. tabacum	fgenesh4_pg.C_LG_XVII000454	POPTR_0017s12610	scaffold_17	12813880	12817287	AT5G39360	EDL2 (EID1-like 2)
CO-L1	CO1	Constans1-like	Flowering signal transductor	GenBank, gi:831441	A. thaliana	gw1.123.49.1	POPTR_0017s14410	scaffold_17	14475099	14477010	AT3G02380	COL2 (constans-like 2); transcription factor/ zinc ion binding
Chromosome 18
ZTL.1	ZTL/ADO1	Adagio protein 1	Circadian clock factor	Nature 408: 823-826 (2000)	A. thaliana	n.a.	POPTR_0018s09810	scaffold_18	10879454	10881582	AT5G57360	Clock-associated PAS protein ZTL
Scaffold
PPR1	PPR	RNA processing factor	Circadian clock-related	Plant Cell 22: 443-453 (2010)	A. thaliana	n.a.	POPTR_0030s00250	scaffold_30	56397	58425	AT1G62670	PENTATRICOPEPTIDE REPEAT-CONTAINING PROTEIN
PPR3	PPR	RNA processing factor	Circadian clock-related	Plant Cell 22: 443-453 (2010)	A. thaliana	n.a.	POPTR_0030s00260	scaffold_30	60474	61838	AT1G62670	PENTATRICOPEPTIDE REPEAT-CONTAINING PROTEIN
PPR5	PPR	RNA processing factor	Circadian clock-related	Plant Cell 22: 443-453 (2010)	A. thaliana	eugene3.00130327	POPTR_0030s00270	scaffold_30	63299	65056	AT1G62670	PENTATRICOPEPTIDE REPEAT-CONTAINING PROTEIN
